# Supplementary material for: Phenotypic landscape of non-conventional yeast species for different stress tolerance traits desirable in bioethanol fermentation
Source: Biotechnol Biofuels. 2017 Sep 13;10:216. doi: 10.1186/s13068-017-0899-5 (PMC5597992; doi:10.1186/s13068-017-0899-5)
Supplement: Supplementary file 2 — Additional file 2: Table S2. Source, geographical origin and details of stress tolerance characteristics of yeast strains used in this study. [file 13068_2017_899_MOESM2_ESM.xlsx]

## Sheet: Sheet1
	Genus	ID	Origin	Geo	Glucose40	Glucose46	Glucose48	Glucose50	Glucose55	Glucose60	Glucose70	Fructose40	Fructose46	Fructose48	Fructose50	Fructose55	Fructose60	Fructose70	Sorbitol40	Sorbitol44	Sorbitol46	Sorbitol48	Sorbitol50	Sorbitol55	NaCl500	NaCl1000	NaCl1500	NaCl2000	NaCl2250	NaCl2500	NaCl2750	NaCl3000	KCl1000	KCl1500	KCl2000	KCl2500	KCl2750	KCl3000	KCl3500	KCl4000	LiCl10	LiCl50	LiCl100	LiCl200	LiCl300	LiCl400	LiCl500	LiCl600	EtOH5%
VMU001	Blastobotrys	Blastobotrys adeninivorans	Soil	Netherlands	29.3401	25.5838	21.4213	17.1574	9.23858	1.42132	0	31.8782	26.4975	27.0051	18.9848	18.0711	9.64467	0	35.533	24.9746	25.3807	25.2792	20.203	14.2132	167.31	310.66	337.868	119.391	103.35	76.0406	14.6193	0	190.481	224.749	118.737	35.5711	9.21844	0	0	0	0	7.71574	0	0	0	0	0	0	19.1358
VMU002	Blastobotrys	Blastobotrys mokoenaii	Soil	South Africa	3.76778	1.98001	0.634371	0	0	0	0	6.68973	0.999616	1.98001	0.11534	0	0	0	10.5344	3.99846	2.53749	1.34564	0	0	90.8112	31.1034	9.05421	0.0961169	0	0	0	0	24.6485	7.77618	2.86944	0.530846	0	0	0	0	0	0	0	0	0	0	0	0	0
VMU003	Blastobotrys	Blastobotrys nivea	NA	NA	9.91736	9.91736	10.5077	6.96576	0	0	0	16.5289	13.9315	13.5773	8.61865	2.47934	0	0	19.2444	15.4664	14.5218	11.098	11.3341	0.826446	61.039	55.9622	35.0649	17.4734	10.3896	6.96576	0	0	27.2941	16.9412	11.2941	7.41176	0	0	0	0	0	22.314	0	0	0	0	0	0	0
VMU004	Blastobotrys	Blastobotrys proliferans	NA	NA	27.1471	19.0523	12.8332	8.58835	0	0	0	34.847	20.3356	20.5331	9.67423	3.75123	0	0	45.2122	30.0099	27.3445	12.6357	8.2922	0	124.383	92.9911	52.3198	10.6614	1.1846	0	0	0	69.5933	46.0943	29.632	17.1078	4.5836	0	0	0	0	121.323	111.55	100.197	63.5735	47.7789	29.2201	24.8766	0
VMU005	Blastobotrys	Blastobotrys sp.	Rotten wood	Belgium	35.0365	12.0438	0	0	0	0	0	42.3358	9.85401	16.4234	7.29927	0	0	0	62.4088	41.6058	32.8467	28.8321	0	0	152.19	138.321	66.7883	20.438	0	0	0	0	78.9352	37.5	17.3611	0	0	0	0	0	0	0	0	0	0	0	0	0	0
VMU006	Brettanomyces	Brettanomyces anomalus	NA	NA	0	0	0	0	0	0	0	0	0	0	0	0	0	0	0	0	0	0	0	0	0	0	0	0	0	0	0	0	0	0	0	0	0	0	0	0	0	0	0	0	0	0	0	0	104.62
VMU007	Brettanomyces	Brettanomyces anomalus	NA	NA	38.5298	22.5602	20.1521	7.60456	0	0	0	40.0507	25.4753	19.8986	0	0	0	0	22.3067	7.98479	0.633714	0	0	0	31.1787	2.28137	0	0	0	0	0	0	58.2656	36.1789	13.1436	0	0	0	0	0	0	28.5171	0	0	0	0	0	0	79.726
VMU009	Brettanomyces	Brettanomyces anomalus	Purchased	NA	0	0	0	0	0	0	0	0	0	0	0	0	0	0	0	0	0	0	0	0	0	0	0	0	0	0	0	0	0	0	0	0	0	0	0	0	0	0	0	0	0	0	0	0	0
VMU010	Brettanomyces	Brettanomyces anomalus		NA	0	0	0	0	0	0	0	0	0	0	0	0	0	0	0	0	0	0	0	0	0	0	0	0	0	0	0	0	2.63158	0	0	0	0	0	0	0	0	0	0	0	0	0	0	0	88.6139
VMU008	Brettanomyces	Brettanomyces bruxellensis	NA	NA	0	0	0	0	0	0	0	0	0	0	0	0	0	0	0	0	0	0	0	0	0	0	0	0	0	0	0	0	0	0	0	0	0	0	0	0	0	0	0	0	0	0	0	0	121.709
VMU011	Brettanomyces	Brettanomyces custersianus	Purchased	NA	0	0	0	0	0	0	0	0	0	0	0	0	0	0	0	0	0	0	0	0	0	0	0	0	0	0	0	0	0	0	0	0	0	0	0	0	0	0	0	0	0	0	0	0	117.761
VMU012	Brettanomyces	Brettanomyces custersianus	Purchased	NA	0	0	0	0	0	0	0	0	0	0	0	0	0	0	0	0	0	0	0	0	0	0	0	0	0	0	0	0	0	0	0	0	0	0	0	0	0	0	0	0	0	0	0	0	104.961
VMU013	Brettanomyces	Brettanomyces naardenensis	Purchased	NA	0	0	0	0	0	0	0	0	0	0	0	0	0	0	0	0	0	0	0	0	0	0	0	0	0	0	0	0	0	0	0	0	0	0	0	0	0	0	0	0	0	0	0	0	0
VMU014	Brettanomyces	Brettanomyces naardenensis	Purchased	NA	0	0	0	0	0	0	0	0	0	0	0	0	0	0	0	0	0	0	0	0	0	0	0	0	0	0	0	0	0	0	0	0	0	0	0	0	0	0	0	0	0	0	0	0	31.4488
VMU015	Brettanomyces	Brettanomyces naardenensis	Purchased	NA	0	0	0	0	0	0	0	0	0	0	0	0	0	0	0	0	0	0	0	0	0	0	0	0	0	0	0	0	0	0	0	0	0	0	0	0	0	0	0	0	0	0	0	0	0
VMU016	Brettanomyces	Brettanomyces naardenensis		NA	0	0	0	0	0	0	0	0	0	0	0	0	0	0	0	0	0	0	0	0	0	0	0	0	0	0	0	0	0	0	0	0	0	0	0	0	0	0	0	0	0	0	0	0	55.5324
VMU017	Brettanomyces	Brettanomyces naardenensis	Purchased	NA	0	0	0	0	0	0	0	0	0	0	0	0	0	0	0	0	0	0	0	0	58.2627	0	0	0	0	0	0	0	0	0	0	0	0	0	0	0	0	0	0	0	0	0	0	0	101.86
VMU018	Brettanomyces	Brettanomyces naardenensis		NA	27.484	16.9669	8.54155	1.62696	0	0	0	29.3434	13.7711	12.2022	0	0	0	0	33.0622	17.1412	13.2481	5.92679	1.9756	0	102.499	76.1185	39.4538	0	0	0	0	0	111.887	62.58	9.59488	0	0	0	0	0	93.7246	124.404	111.447	186.81	44.0442	28.2975	19.8722	7.55375	62.5483
VMU019	Candida	Candida albicans	NA	NA	28.6822	13.8566	11.2403	0	0	0	0	29.2636	15.5039	14.2442	0	0	0	0	31.4922	18.0233	7.84884	1.74419	0	0	93.8953	55.0388	14.438	0	0	0	0	0	129.551	86.8074	33.949	1.49516	0	0	0	0	0	34.0116	15.9884	0	0	0	0	0	52.073
VMU020	Candida	Candida bombi	Nectar	NA	70.3081	48.5994	43.5574	37.395	27.8711	29.972	24.2297	77.7311	67.9272	67.2269	60.9244	49.8599	37.6751	17.9272	49.0196	42.577	39.4958	36.6947	31.5126	24.2297	82.9132	51.9608	18.4874	0	0	0	0	0	90.1662	54.7091	19.1136	0	0	0	0	0	33.7535	0	0	0	0	0	0	0	65.3887
VMU021	Candida	Candida bombi	Nectar	NA	71.8232	49.5856	45.0276	38.5359	27.6243	26.9337	18.9227	76.6575	66.5746	66.7127	58.7017	48.0663	36.7403	16.7127	50.2762	41.989	39.0884	34.5304	31.3536	22.0994	81.4917	49.7238	19.1989	0	0	0	0	0	86.7305	54.8564	20.1094	0	0	0	0	0	27.2099	0	0	0	0	0	0	0	64.9336
VMU022	Candida	Candida bombi	Nectar	NA	64.4133	46.9388	41.5816	35.8418	24.2347	21.9388	25.6378	70.0255	62.3724	61.352	52.6786	44.5153	30.7398	14.4133	44.2602	38.2653	36.6071	31.5051	28.3163	20.4082	84.8214	60.3316	25.1276	0	0	0	0	0	82.6613	49.7312	15.0538	0	0	0	0	0	31.6327	0	0	0	0	0	0	0	61.0998
VMU023	Candida	Candida bombi	Nectar	NA	51.8239	61.5094	51.5723	41.2579	25.0314	18.6164	13.9623	54.9686	52.2013	51.6981	44.5283	38.7421	28.4277	13.4591	58.239	48.9308	47.9245	43.2704	35.4717	25.283	90.3145	91.195	52.4528	12.4528	0	0	0	0	90.8425	70.9402	31.9902	11.4774	0	0	0	0	65.0314	0	0	0	0	0	0	0	25.4302
VMU024	Candida	Candida bombi	Nectar	NA	60.0902	44.1939	40.0225	33.2582	20.6313	24.5772	42.1646	62.2322	55.2424	54.2277	43.4047	38.4442	25.5919	11.9504	40.4735	34.611	31.7926	26.7193	24.4645	17.0237	73.7317	45.5468	17.7001	0	0	0	0	0	100.255	47.1264	17.7522	0	0	0	0	0	22.9989	0	0	0	0	0	0	0	52.3897
VMU025	Candida	Candida ethanolica	NA	NA	0	0	0	0	0	0	0	0	0	0	0	0	0	0	0	0	0	0	0	0	29.0034	0	0	0	0	0	0	0	29.1954	0	0	0	0	0	0	0	0	0	0	0	0	0	0	0	133.091
VMU026	Candida	Candida ethanolica	Cacao Fermentation	NA	0	0	0	0	0	0	0	0	0	0	0	0	0	0	0	0	0	0	0	0	59.315	0	0	0	0	0	0	0	64.7979	0	0	0	0	0	0	0	3.34169	0	0	0	0	0	0	0	102.872
VMU123	Nakaseomyces	Candida glabrata	NA	NA	63.5275	40.0638	34.5571	22.5858	0	0	0	48.2841	38.1484	33.3599	19.0742	10.7741	0	0	27.6137	17.5579	15.5626	9.4174	4.46927	0	34.0782	16.7598	7.26257	0	0	0	0	0	60.8255	45.2492	23.1308	4.28349	0	0	0	0	0	26.1772	0	0	0	0	0	0	81.6705
VMU027	Candida	Candida intermedia	Beer	South Africa	13.5659	8.69324	4.31894	0	0	0	0	16.1683	9.91141	8.74862	3.37763	0	0	0	17.7741	11.6833	9.19158	4.70653	2.60244	0	78.9037	21.0963	0	0	0	0	0	0	81.5032	27.2816	1.46413	0	0	0	0	0	0	120.155	37.0986	5.42636	0	0	0	0	35.8853
VMU028	Candida	Candida jaroonii	Cacao Fermentation	NA	22.3979	21.0804	9.09091	0	0	0	0	23.0567	18.0501	15.5468	10.2767	0	0	0	34.1238	27.9315	24.1107	19.6311	15.942	0	61.6601	11.726	0	0	0	0	0	0	82.4341	64.9937	33.6261	16.5621	0	0	0	0	0	0	0	0	0	0	0	0	0
VMU029	Candida	Candida metapsilosis	Cacao Fermentation	NA	23.1156	23.2161	23.5176	21.7085	15.3769	16.4824	8.24121	31.9598	30.5528	31.1558	29.7487	22.3116	13.7688	0	55.3769	46.0302	38.6935	34.6734	30.7538	20.3015	169.749	115.678	90.4523	46.7337	27.3367	23.1156	12.3618	0	87.1717	69.697	45.3535	27.7778	11.2121	0	0	0	166.935	148.643	126.935	77.5879	38.392	27.9397	14.7739	6.53266	8.87622
VMU030	Candida	Candida parapsilosis /orthopsilosis	Cacao Fermentation	NA	25.5839	25.5839	25.9023	22.0807	14.5435	14.1189	8.1741	36.7304	34.1826	36.6242	30.4671	24.31	14.1189	0	48.4076	39.7028	36.4119	32.4841	27.0701	18.896	152.442	90.6582	59.1295	25.1592	12.9512	8.70488	0	0	77.7162	58.6475	42.2395	27.3836	8.86918	5.87583	0	0	194.374	193.418	148.195	77.2824	41.4013	24.2038	13.2696	8.38641	134.211
VMU031	Candida	Candida sorboxylosa	Cacao Fermentation	NA	1.8239	0	0	0	0	0	0	3.45912	0	0	0	0	0	0	9.24528	0	0	0	0	0	13.3962	0	0	0	0	0	0	0	42.7215	0	0	0	0	0	0	0	17.9874	0	0	0	0	0	0	0	50.9657
VMU032	Candida	Candida stellata	Tea-Beer Fermentation	NA	60.8899	46.1358	39.5785	30.6792	0	0	0	60.6557	49.1803	47.3068	36.7681	28.5714	0	0	0	0	0	0	0	0	70.9602	50.3513	29.7424	0	0	0	0	0	34.1513	0	0	0	0	0	0	0	0	0	0	0	0	0	0	0	67.5824
VMU033	Candida	Candida stellata	Grape Juice	France	40.3086	29.026	25.1688	18.6114	0.771456	0	0	39.055	35.1977	32.1119	27.001	21.4079	11.2825	0	12.8255	12.6326	10.6075	0	0	0	48.7946	18.9007	0	0	0	0	0	0	39.633	6.97248	0	0	0	0	0	0	0	0	0	0	0	0	0	0	55.8059
VMU034	Candida	Candida stellata	Wine grapes	Germany	24.5645	4.44251	4.52962	0	0	0	0	42.0732	35.1916	34.5819	23.6063	15.5923	0	0	0	0	0	0	0	0	31.9686	0	0	0	0	0	0	0	5.30303	0	0	0	0	0	0	0	0	0	0	0	0	0	0	0	35.8688
VMU035	Candida	Candida tenuis	Lambic Beer	Belgium	0	0	0	0	0	0	0	0	0	0	0	0	0	0	0	0	0	0	0	0	0	0	0	0	0	0	0	0	13.3053	0	0	0	0	0	0	0	0	0	0	0	0	0	0	0	0
VMU036	Candida	Candida tropicalis	Compost	Belgium	42.4658	12.5451	11.6799	5.62365	7.20981	0	0	27.4694	15.7895	15.5011	2.37924	0	0	0	34.9676	20.9805	17.1593	12.0404	9.22855	0	136.121	82.5523	50.1802	0	0	0	0	0	99.5035	55.2482	19.6454	0	0	0	0	0	142.322	208.508	110.671	130.642	84.0663	56.7412	44.4845	34.6792	74.3259
VMU037	Candida	Candida vaughaniae	Cacao Fermentation	NA	54.1667	56.713	46.5278	36.3426	13.4259	11.3426	0	65.2778	52.5463	53.7037	38.6574	28.4722	5.55556	0	76.8519	63.6574	58.3333	50.2315	43.0556	30.0926	94.9074	62.5	43.5185	10.6481	0	0	0	0	72.3077	71.453	66.8376	48.8889	28.0342	10.9402	0	0	142.593	108.796	52.7778	0	0	0	0	0	68.0785
VMU038	Candida	Candida versatilis	Cucumber Brine	USA	0	0	0	27.551	0	0	0	0	22.449	0	0	0	0	0	0	0	37.7551	0	0	0	181.633	213.265	0	0	0	0	0	0	148.611	93.4028	42.3611	8.68056	0	0	0	0	0	0	0	0	0	0	0	0	61.2288
VMU039	Candida	Candida versatilis	Cucumber Brine	USA	45.3206	36.2218	31.5425	24.9567	12.565	10.7452	1.47314	42.2877	35.7019	35.6153	26.5165	19.9307	11.3518	0	52.4263	41.3345	40.8146	32.3224	27.5563	18.2842	101.3	89.3414	73.3969	40.0347	23.3102	18.1976	0	0	90.8155	68.927	39.1416	7.29614	0	0	0	0	0	43.7608	0	0	0	0	0	0	81.1755
VMU040	Citeromyces	Citeromyces matritensis	Beet sugar thick Juice	Belgium	83.526	48.2659	78.9017	66.474	40.4624	31.5029	13.8728	94.2197	86.1272	87.2832	77.1676	66.185	41.9075	0	106.647	84.6821	81.2139	75.4335	58.3815	54.0462	130.347	94.2197	35.2601	0	0	0	0	0	150.158	143.218	112.303	83.5962	38.8013	5.67823	0	0	39.8844	5.20231	0	0	0	0	0	0	31.9783
VMU041	Citeromyces	Citeromyces matritensis	Concentrated sucrose solution	Netherland	87.7451	69.3627	70.098	45.5882	55.3922	36.7647	29.4118	92.6471	87.0098	84.3137	78.1863	65.9314	45.098	4.16667	92.6471	76.9608	68.6275	60.049	48.5294	29.902	101.961	99.2647	66.9118	35.5392	23.5294	7.59804	0	0	127.95	119.876	98.7578	77.0186	33.5404	11.4907	0	0	74.2647	13.2353	0	0	0	0	0	0	0
VMU042	Citeromyces	Citeromyces matritensis	Beet sugar thick Juice	Belgium	82.1429	31.9048	55.7143	40	27.381	15.9524	3.57143	80.4762	69.2857	72.381	58.0952	45.7143	23.8095	0	74.2857	59.7619	56.9048	44.2857	44.0476	26.1905	93.5714	61.6667	18.0952	0	0	0	0	0	131.742	118.82	91.573	69.9438	30.0562	0	0	0	25.9524	0	0	0	0	0	0	0	22.1757
VMU043	Citeromyces	Citeromyces matritensis	Beet sugar thick Juice	Belgium	74.7899	36.5546	69.958	38.4454	29.2017	27.9412	7.77311	78.1513	72.8992	76.2605	59.6639	48.3193	27.521	0	71.2185	58.4034	51.4706	48.3193	45.5882	29.8319	106.723	73.7395	38.6555	22.479	2.52101	0	0	0	112.072	112.274	92.1529	80.0805	44.2656	16.0966	0	0	50.8403	0	0	0	0	0	0	0	0
VMU044	Citeromyces	Citeromyces matritensis	Beet sugar thick Juice	Belgium	66.0853	52.7132	72.4806	58.5271	46.124	32.7519	12.9845	80.6202	73.062	76.5504	70.9302	57.5581	38.1783	0	90.8915	69.186	68.6047	74.031	65.8915	27.1318	118.992	72.2868	33.5271	0	0	0	0	0	142.369	154.214	141.686	120.729	67.426	24.8292	0	0	53.2946	0	0	0	0	0	0	0	0
VMU045	Citeromyces	Citeromyces matritensis	Beet sugar thick Juice	Belgium	74.5387	44.4649	59.0406	52.583	37.8229	18.6347	4.05904	78.0443	68.6347	73.2472	57.7491	45.572	21.7712	0	72.8782	60.1476	54.428	65.3137	37.6384	21.5867	100.738	59.4096	18.0812	0	0	0	0	0	111.173	80.4469	66.7598	58.1006	46.0894	1.67598	0	0	41.1439	0	0	0	0	0	0	0	23.1047
VMU046	Cryptococcus	Cryptococcus albidus	Sake-Moto	Japan	39.0698	38.1395	33.0233	5.11628	0	0	0	0	0	0	0	0	0	0	0	0	0	0	0	0	153.023	81.8605	46.0465	0	0	0	0	0	60.9865	48.4305	40.8072	28.6996	0	0	0	0	0	126.977	135.814	68.3721	46.5116	34.8837	4.65116	0	0
VMU047	Cryptococcus	Cryptococcus laurentii	Soil	Belgium	0	0	0	0	0	0	0	12.9085	0	0	0	0	0	0	25.3268	17.1569	12.2549	0	0	0	104.739	58.9869	35.4575	0	0	0	0	0	41.1681	16.8091	0	0	0	0	0	0	108.007	127.778	52.7778	26.3072	0	0	0	0	0
VMU048	Cryptococcus	Cryptococcus laurentii	Soil	Belgium	0	0	0	0	0	0	0	6.06319	0	0	0	0	0	0	13.4073	9.56447	5.8924	0	0	0	55.1665	31.0845	18.8728	0	0	0	0	0	45.4412	23.0882	16.9118	0	0	0	0	0	53.2024	61.1443	27.8395	14.8591	0	0	0	0	0
VMU049	Cryptococcus	Cryptococcus liquefaciens	Cacao Fermentation	NA	0	0	0	0	0	0	0	0	0	0	0	0	0	0	0	0	0	0	0	0	313.131	208.081	98.9899	0	0	0	0	0	40	37.931	0	0	0	0	0	0	60.6061	0	0	0	0	0	0	0	0
VMU050	Cyberlindnera	Cyberlindnera mrakii	Soil	NA	0	0	0	0	0	0	0	0	0	0	0	0	0	0	0	0	0	0	0	0	57.9046	0	0	0	0	0	0	0	9.05624	0	0	0	0	0	0	0	0	238.634	210.103	67.2591	0	0	0	0	10.8716
VMU051	Debaryomyces	Debaryomyces hansenii	Cacao Fermentation	NA	43.1169	44.9351	41.2987	32.4675	20.5195	18.7013	0	52.4675	48.3117	49.3506	40.2597	28.8312	1.55844	0	71.6883	58.961	56.6234	47.2727	42.8571	28.3117	240.779	209.87	194.805	66.2338	40.2597	22.5974	0	0	594.262	465.164	267.213	113.525	64.7541	28.2787	0	0	95.5844	42.8571	1.55844	0	0	0	0	0	0
VMU052	Debaryomyces	Debaryomyces hansenii	Cacao Fermentation	NA	20.2643	18.5573	12.7203	9.85683	3.52423	3.52423	0	26.7621	18.2269	18.8877	13.7115	8.9207	0	0	38.6564	27.1476	24.0088	22.522	18.337	9.30617	97.9075	14.8128	4.51542	0.27533	0	0	0	0	398.394	409.567	169.832	75.7682	19.2039	6.56425	0	0	68.337	11.6189	0.495595	0	0	0	0	0	10.4167
VMU053	Debaryomyces	Debaryomyces hansenii var. hansenii	Deposited by Carlsberg	NA	0	0	0	0	0	0	0	0	0	0	0	0	0	0	0	0	0	0	0	0	182.692	52.3077	25.7692	0	0	0	0	0	77.7778	30.8244	2.86738	0	0	0	0	0	107.308	23.8462	8.46154	0	0	0	0	0	0
VMU054	Debaryomyces	Debaryomyces nepalensis	Spoiled Sake	Japan	201.538	88.0268	42.8763	25.7525	6.4214	4.74916	0	93.8462	104.682	101.338	41.6054	34.5151	12.3746	0	133.779	387.826	502.074	228.428	111.572	52.3077	351.639	493.913	474.916	218.528	93.8462	60.7358	6.15385	0	861.243	835.207	448.225	208.21	11.9822	1.10947	0	0	0	320.134	225.217	112.575	53.9799	20	3.14381	0	12.266
VMU055	Brettanomyces	Dekkera bruxellensis	NA	NA	0	0	0	0	0	0	0	0	0	0	0	0	0	0	0	0	0	0	0	0	0	0	0	0	0	0	0	0	0	0	0	0	0	0	0	0	0	0	0	0	0	0	0	0	76.9072
VMU056	Brettanomyces	Dekkera bruxellensis	NA	NA	0	0	0	0	0	0	0	0	0	0	0	0	0	0	0	0	0	0	0	0	0	0	0	0	0	0	0	0	0	0	0	0	0	0	0	0	0	0	0	0	0	0	0	0	128.916
VMU057	Brettanomyces	Dekkera bruxellensis	NA	NA	0	0	0	0	0	0	0	0	0	0	0	0	0	0	0	0	0	0	0	0	0	0	0	0	0	0	0	0	0	0	0	0	0	0	0	0	0	0	0	0	0	0	0	0	104.334
VMU058	Brettanomyces	Dekkera bruxellensis	NA	NA	0	0	0	0	0	0	0	0	0	0	0	0	0	0	0	0	0	0	0	0	0	0	0	0	0	0	0	0	18.7135	0	0	0	0	0	0	0	0	0	0	0	0	0	0	0	112.076
VMU059	Brettanomyces	Dekkera bruxellensis	Purchased	NA	0	0	0	0	0	0	0	0	0	0	0	0	0	0	0	0	0	0	0	0	7.26744	0	0	0	0	0	0	0	0	0	0	0	0	0	0	0	0	0	0	0	0	0	0	0	117.011
VMU060	Brettanomyces	Dekkera bruxellensis	Beer isolate	NA	0	0	0	0	0	0	0	0	0	0	0	0	0	0	0	0	0	0	0	0	30.3725	0	0	0	0	0	0	0	17	0	0	0	0	0	0	0	0	0	0	0	0	0	0	0	94.1945
VMU061	Brettanomyces	Dekkera bruxellensis	Purchased	NA	0	0	0	0	0	0	0	0	0	0	0	0	0	0	0	0	0	0	0	0	74.0845	0	0	0	0	0	0	0	2.26244	0	0	0	0	0	0	0	15.2113	0	0	0	0	0	0	0	102.838
VMU062	Brettanomyces	Dekkera bruxellensis	NA	NA	0	42.9952	0	0	0	0	0	0	0	0	0	0	0	0	0	0	0	0	0	0	1.20773	0	0	0	0	0	0	0	0	0	0	0	0	0	0	0	0	0	0	0	0	0	0	0	112.066
VMU063	Brettanomyces	Dekkera bruxellensis	NA	NA	0	0	0	0	0	0	0	0	0	0	0	0	0	0	0	0	0	0	0	0	58.4867	0	0	0	0	0	0	0	0	0	0	0	0	0	0	0	0	16.3599	0	0	0	0	0	0	55.9061
VMU064	Brettanomyces	Dekkera bruxellensis	NA	NA	0	0	0	0	0	0	0	0	0	0	0	0	0	0	0	0	0	0	0	0	56.9106	14.4309	0	0	0	0	0	0	67.5325	41.8182	12.4675	0	0	0	0	0	54.6748	75.4065	42.2764	7.31707	0	0	0	0	78.9256
VMU065	Brettanomyces	Dekkera bruxellensis	NA	NA	0	0	0	0	0	0	0	0	0	0	0	0	0	0	0	0	0	0	0	0	27.0707	0	0	0	0	0	0	0	0	0	0	0	0	0	0	0	0	0	0	0	0	0	0	0	177.465
VMU066	Brettanomyces	Dekkera bruxellensis	Purchased	NA	0	0	0	0	0	0	0	0	0	0	0	0	0	0	0	0	0	0	0	0	42.515	0	0	0	0	0	0	0	0	0	0	0	0	0	0	0	0	0	0	0	0	0	0	0	100.742
VMU067	Brettanomyces	Dekkera bruxellensis	NA	NA	0	0	0	0	0	0	0	0	0	0	0	0	0	0	0	0	0	0	0	0	1.68856	0	0	0	0	0	0	0	0	0	0	0	0	0	0	0	0	0	0	0	0	0	0	0	152.415
VMU068	Brettanomyces	Dekkera bruxellensis	Honey	Germany	21.9589	16.4297	16.1137	16.9036	12.0063	0.789889	0	17.3776	13.2701	13.5861	13.4281	12.6382	0	0	28.594	25.1185	24.0126	18.3254	16.7457	6.47709	24.4866	15.7978	2.36967	0	0	0	0	0	71.5328	33.5766	3.28467	0	0	0	0	0	6.16114	0	0	0	0	0	0	0	0
VMU069	Brettanomyces	Dekkera bruxellensis	Beer isolate	NA	0	0	0	0	0	0	0	0	0	0	0	0	0	0	0	0	0	0	0	0	6.01504	0	0	0	0	0	0	0	0	0	0	0	0	0	0	0	0	0	0	0	0	0	0	0	87.5556
VMU070	Brettanomyces	Dekkera bruxellensis	Beer isolate	NA	0	0	0	0	0	0	0	0	0	0	0	0	0	0	0	0	0	0	0	0	8.87918	0	0	0	0	0	0	0	0	0	0	0	0	0	0	0	0	0	0	0	0	0	0	0	100.634
VMU071	Brettanomyces	Dekkera bruxellensis	Beer isolate	NA	0	0	0	0	0	0	0	0	0	0	0	0	0	0	0	0	0	0	0	0	12.0482	0	0	0	0	0	0	0	0	0	0	0	0	0	0	0	0	0	0	0	0	0	0	0	104.537
VMU072	Brettanomyces	Dekkera bruxellensis	Beer isolate	NA	0	0	0	0	0	0	0	0	0	0	0	0	0	0	0	0	0	0	0	0	24.5796	0	0	0	0	0	0	0	0	0	0	0	0	0	0	0	0	0	0	0	0	0	0	0	100.308
VMU073	Brettanomyces	Dekkera bruxellensis	NA	NA	0	0	0	0	0	0	0	0	0	0	0	0	0	0	0	0	0	0	0	0	34.3057	0	0	0	0	0	0	0	0	0	0	0	0	0	0	0	0	0	0	0	0	0	0	0	158.285
VMU074	Brettanomyces	Dekkera bruxellensis	NA	NA	30.8511	26.1303	17.1543	12.0346	0	0	0	30.3191	25.3989	22.2074	15.359	11.2367	0	0	36.5691	25.7979	23.2713	20.2793	17.8856	8.1117	35.7713	12.8989	3.7234	0	0	0	0	0	75.2607	58.1692	29.3163	4.75087	0	0	0	0	99.1356	35.4388	0	0	0	0	0	0	59.3487
VMU075	Eremothecium	Eremothecium coryli	Cacao Fermentation	NA	0	0	0	0	0	0	0	0	0	0	0	0	0	0	0	0	0	0	0	0.189753	3.60531	0	0	0	0	0	0	0	5.95194	0	0	0	0	0	0	0	156.546	0	0	0	0	0	0	0	14.577
VMU076	Filobasidium	Filobasidium capsuligenum	Sake-moto	Japan	0	0	0	0	0	0	0	0	0	0	0	0	0	0	12.0056	0	0	0	0	0	26.5537	0	0	0	0	0	0	0	0	0	0	0	0	0	0	0	0	0	0	0	0	0	1.27119	0	0
VMU077	Hanseniaspora	Hanseniaspora guillermondii	Dates	NA	13.491	4.49699	0	0	0	0	0	0	0	0	0	0	0	0	3.24525	0	0	0	0	0	71.2564	32.7306	0	0	0	0	0	0	51.6281	0	0	0	0	0	0	0	0	0	0	0	0	0	0	0	18.3216
VMU078	Hanseniaspora	Hanseniaspora guilliermondii	Grape Must	Israel	17.0213	5.6535	3.1003	0	0	0	0	15.076	2.97872	1.94529	0	0	0	0	0	1.09422	0	0	0	0	53.0699	5.53191	0	0	0	0	0	0	39.2432	0	0	0	0	0	0	0	0	0	0	0	0	0	0	0	55.6258
VMU079	Hanseniaspora	Hanseniaspora lachancei	Fermenting agave juice	Mexico	22.9047	17.0494	12.1125	7.40528	0	0	0	21.2974	12.9736	15.155	5.16648	0	0	0	19.5752	0	0	0	0	0	44.2021	9.7589	1.0333	0	0	0	0	0	67.6983	28.2398	0	0	0	0	0	0	0	0	0	0	0	0	0	0	89.3028
VMU080	Hanseniaspora	Hanseniaspora opuntiae	Cacao Fermentation	NA	35.0506	23.6431	8.55566	0	0	0	0	36.5225	18.8592	15.3634	1.65593	0	0	0	24.839	13.8914	5.88776	1.01196	0.551978	0	26.4029	0	0	0	0	0	0	0	86.7811	31.9313	0	0	0	0	0	0	6.34775	0	0	0	0	0	0	0	86.465
VMU081	Hanseniaspora	Hanseniaspora opuntiae	Cacao Fermentation	NA	32.3699	26.6722	13.7077	0.578035	0	0	0	33.3609	18.0017	16.6804	1.56895	0	0	0	18.6623	10.4872	3.05533	0.578035	0	0	28.8192	0.412882	0	0	0	0	0	0	62.5	23.7421	0	0	0	0	0	0	11.6433	0	0	0	0	0	0	0	82.4561
VMU082	Hanseniaspora	Hanseniaspora opuntiae	Soil	Ghana	31.2347	23.2274	11.7359	2.99511	0	0	0	29.0342	15.1589	15.8313	2.07824	0	0	0	23.5941	7.94621	1.65037	0	0	0	37.1638	0.611247	0	0	0	0	0	0	93.7166	31.484	0	0	0	0	0	0	0	0	0	0	0	0	0	0	0
VMU083	Hanseniaspora	Hanseniaspora opuntiae	Leaf	Ghana	25.9727	19.2521	9.95452	1.41486	0	0	0	24.3557	12.0768	12.9864	3.28449	0	0	0	18.9995	8.28701	5.35624	0	0	0	33.7039	0	0	0	0	0	0	0	85.7372	34.4551	0	0	0	0	0	0	0	0	0	0	0	0	0	0	8.80759
VMU084	Hanseniaspora	Hanseniaspora opuntiae/ guilliermondii	Cacao Fermentation	NA	32.1771	26.1993	16.2362	7.82288	0	0	0	32.6937	17.5646	16.2362	0	0	0	0	19.7048	14.2435	8.70849	0	0	0	9.8893	0	0	0	0	0	0	0	56.2538	17.6937	0	0	0	0	0	0	0	0	0	0	0	0	0	0	53.7998
VMU085	Hanseniaspora	Hanseniaspora uvarum	Grape Must	Italy	46.793	28.1341	18.3673	0	0	0	0	35.1312	24.6356	26.2391	0	0	0	0	33.0904	24.344	17.6385	0	0	0	0	0	0	0	0	0	0	0	35.4793	0	0	0	0	0	0	0	0	0	0	0	0	0	0	0	12.5546
VMU086	Hanseniaspora	Hanseniaspora uvarum	Banana	Japan	20.7063	12.7876	6.90209	0	0	0	0	16.4259	2.08668	0.695559	0	0	0	0	14.8208	9.09577	5.832	0	0	0	4.33387	0	0	0	0	0	0	0	18.5985	0	0	0	0	0	0	0	0	0	0	0	0	0	0	0	6.83625
VMU089	Hanseniaspora	Hanseniaspora clermontiae	Nectar	NA	28.7879	19.9776	14.422	9.93266	0	0	0	20.3143	5.55556	6.28507	0	0	0	0	19.4164	10.3255	7.85634	3.367	0	0	43.1538	0	0	0	0	0	0	0	31.6796	9.86252	0	0	0	0	0	0	0	0	0	0	0	0	0	0	13.129
VMU090	Hanseniaspora	Hanseniaspora uvarum / Hanseniaspora clermontiae	Nectar	NA	24.4638	17.4263	11.2601	7.5067	0	0	0	19.37	8.37802	8.24397	0.335121	0	0	0	18.6997	13.2708	12.2654	8.51206	6.36729	0	72.5201	7.03753	0	0	0	0	0	0	0	0	0	0	0	0	0	0	0	0	0	0	0	0	0	0	0
VMU091	Hanseniaspora	Hanseniaspora uvarum / Hanseniaspora clermontiae	Nectar	NA	26.7471	17.7891	10.0381	7.24269	0	0	0	13.4053	3.11309	5.01906	0	0	0	0	15.1207	8.25921	5.46379	0	0	0	62.7065	4.57433	0	0	0	0	0	0	33.2479	0.640615	0	0	0	0	0	0	0	0	0	0	0	0	0	0	25.8409
VMU092	Hanseniaspora	Hanseniaspora uvarum / Hanseniaspora clermontiae	Nectar	NA	25.6807	17.6361	9.71535	7.73515	0	0	0	10.3342	4.45545	3.77475	0	0	0	0	14.7896	6.18812	4.76485	0	0	0	62.6856	6.93069	0	0	0	0	0	0	30.427	4.38909	0	0	0	0	0	0	0	0	0	0	0	0	0	0	24.6634
VMU087	Hanseniaspora	Hanseniaspora valbyensis	Draft Beer	England	0	0	0	0	0	0	0	0	0	0	0	0	0	0	0	0	0	0	0	0	57.3171	0	0	0	0	0	0	0	95.288	0	0	0	0	0	0	0	0	0	0	0	0	0	0	0	0
VMU088	Hanseniaspora	Hanseniaspora valbyensis	Sugar kefir	Belgium	32.2353	23.1765	12.3529	0	0	0	0	34.1176	0	0	0	0	0	0	17.7647	0	0	0	0	0	108.471	71.8824	36.7059	0	0	0	0	0	65.9919	2.42915	0	0	0	0	0	0	0	0	0	0	0	0	0	0	96.8283
VMU094	Kluyveromyces	Kluyveromyces lactis	oak tree	Russia	14.6544	0	0	0	0	0	0	20.8295	9.49309	6.35945	0	0	0	0	17.8802	9.40092	3.13364	0	0	0	31.1521	8.29493	0	0	0	0	0	0	86.8522	51.1516	20.4415	6.04607	0	0	0	0	0	0	0	0	0	0	0	0	89.3077
VMU095	Kluyveromyces	Kluyveromyces lactis	Creamery	USA	14.3312	6.30573	6.43312	0	0	0	0	24.7134	17.5159	15.7962	7.96178	0	0	0	34.3312	22.4204	20.7006	12.1019	8.72611	0	84.3312	32.1019	12.6752	0	0	0	0	0	76.4773	44.9225	22.1457	10.4418	0	0	0	0	0	74.7134	40.0637	7.07006	0	0	0	0	40.3156
VMU096	Kluyveromyces	Kluyveromyces marxianus	Kefir	Netherlands	0	0	0	0	0	0	0	0	0	0	0	0	0	0	0	0	0	0	0	0	49.1323	15.4013	0	0	0	0	0	0	34.916	0.876552	0	0	0	0	0	0	0	32.321	7.48373	0	0	0	0	0	44.3341
VMU097	Kluyveromyces	Kluyveromyces marxianus	Souring figs	USA	1.01801	0	0	0	0	0	0	0	0	0	0	0	0	0	0	0	0	0	0	0	63.1167	22.6312	0	0	0	0	0	0	68.0464	0.745033	0	0	0	0	0	0	0	31.3234	13.3125	0	0	0	0	0	94.5871
VMU098	Kluyveromyces	Kluyveromyces marxianus	Molasses	NA	6.59176	0	0	0	0	0	0	0	0	0	0	0	0	0	1.72285	0.524345	0	0	0	0	90.6367	18.8764	0	0	0	0	0	0	57.5962	7.62998	0	0	0	0	0	0	74.6816	49.588	21.1236	6.96629	0	0	0	0	77.6425
VMU099	Kodamaea	Kodamaea ohmeri	Cacao Fermentation	NA	50.1898	50.8539	45.351	37.4763	21.4421	19.8292	12.7135	55.6926	53.6053	51.1385	44.592	32.8273	19.9241	0	82.8273	68.1214	65.7495	57.3055	44.1176	30.0759	91.556	33.3017	20.778	9.58254	0	0	0	0	208.574	374.185	421.435	272.787	49.301	16.6822	0	0	20.5882	0	0	0	0	0	0	0	113.479
VMU100	Kodamaea	Kodamaea ohmeri	Cacao Fermentation	NA	29.9815	31.9556	27.2054	20.8513	11.351	10.7958	6.47748	33.4362	30.4133	26.4035	16.8415	15.6076	9.80876	0	56.4466	37.0759	35.8421	26.7736	24.6144	13.4485	86.4898	27.884	13.2634	0.801974	0	0	0	0	515.898	479.492	346.572	199.291	11.4657	3.13239	0	0	22.2085	0	0	0	0	0	0	0	125.571
VMU101	Lachancea	Lachancea kluyveri	NA	NA	57.9467	21.7177	13.7216	0	0	0	0	41.5597	13.228	14.3139	0	0	0	0	32.0829	19.151	7.99605	1.97433	0	0	0.5923	0	0	0	0	0	0	0	60.3365	11.0577	0	0	0	0	0	0	0	0	0	0	0	0	0	0	103.774
VMU102	Lachancea	Lachancea thermotolerans	Date	Netherlands	92.3577	84.065	69.4309	50.7317	14.9593	2.76423	0	91.5447	71.5447	70.2439	43.5772	31.3821	1.13821	0	60.3252	45.8537	36.5854	31.0569	23.9024	2.76423	112.033	76.2602	51.7073	0	0	0	0	0	107.513	88.3721	51.8784	15.5635	0	0	0	0	187.642	7.64228	0	0	0	0	0	0	69.7885
VMU103	Lachancea	Lachancea thermotolerans	Wine	NA	86.3777	82.5077	62.2291	43.4985	8.82353	9.75232	0	89.1641	73.3746	71.0526	47.0588	27.8638	0	0	67.9567	49.6904	43.3437	36.5325	28.1734	4.33437	82.8173	35.1393	6.96594	0	0	0	0	0	92.6267	75.4224	14.4393	0.768049	0	0	0	0	234.83	30.031	0	0	0	0	0	0	128.759
VMU104	Lachancea	Lachancea thermotolerans	Mirabelle-Plum Conserve	Russia	67.166	65.0437	48.3146	33.7079	15.98	17.1036	0	77.6529	56.1798	55.4307	39.8252	20.9738	0	0	60.2996	47.9401	37.8277	38.0774	31.0861	14.9813	84.02	45.3184	18.1024	0	0	0	0	0	65.7658	0	58.5586	31.2312	0	0	0	0	136.829	0	0	0	0	0	0	0	59.5118
VMU105	Lachancea	Lachancea waltii	NA	NA	86.9141	56.25	47.2656	34.5703	0	0	0	84.9609	72.2656	62.1094	53.125	33.0078	0	0	104.102	81.8359	67.3828	61.3281	44.1406	28.3203	0	0	0	0	0	0	0	0	142.49	103.953	27.668	0	0	0	0	0	0	0	0	0	0	0	0	0	0
VMU106	Lodderomyces	Lodderomyces elongisporus	Concentrated Orange Juice	USA	25.7678	17.603	16.8539	11.5356	0	0	0	24.7191	18.9513	18.427	13.9326	10.4869	0	0	30.7865	23.7453	21.6479	17.1536	14.382	8.08989	119.251	88.839	53.1086	7.64045	0	0	0	0	94.7552	66.0839	41.7483	25.7343	4.1958	0	0	0	0	65.5431	22.397	0	0	0	0	0	32.8422
VMU107	Metschnikowia	Metschnikowia aff. Fructicola	Soil	France	74.9284	42.1203	38.2521	30.3725	35.2436	8.59599	0.859599	55.5874	47.5645	44.6991	36.8195	28.3668	12.894	0	45.5587	36.8195	35.9599	32.6648	32.5215	16.0458	97.4212	54.1547	13.6103	0	0	0	0	0	136.749	139.576	79.5053	37.9859	0	0	0	0	32.6648	5.44413	0	0	0	0	0	0	16.9761
VMU108	Metschnikowia	Metschnikowia pulcherrima	Soil	France	76.4526	42.8135	47.2477	27.5229	34.4037	20.948	8.8685	52.2936	43.8838	43.8838	40.6728	27.0642	13.3028	0	46.789	34.4037	33.4862	32.4159	29.5107	16.3609	111.774	61.7737	13.1498	0	0	0	0	0	122.831	117.504	66.5145	32.8767	0	0	0	0	30.8869	6.88073	0	0	0	0	0	0	10.1093
VMU109	Metschnikowia	Metschnikowia pulcherrima	Cherry	Germany	21.5442	13.325	5.10585	0	0	0	0	19.9253	17.4346	14.8194	5.10585	0	0	0	9.58904	0	8.96638	2.86426	2.11706	0	87.5467	40.9714	0	0	0	0	0	0	69.17	47.7273	23.7154	3.85375	0	0	0	0	0	0.871731	0	0	0	0	0	0	0
VMU110	Metschnikowia	Metschnikowia pulcherrima	Dates	Egypt	42.2945	33.2192	28.4247	22.4315	9.33219	7.70548	0	37.3288	31.1644	31.3356	21.5753	17.0377	7.2774	0	33.3048	25.2568	26.0274	19.0068	15.3253	9.67466	69.3493	49.3151	19.6062	0	0	0	0	0	85.3203	62.3665	26.2456	0	0	0	0	0	0	7.44863	0	0	0	0	0	0	11.0781
VMU111	Metschnikowia	Metschnikowia pulcherrima/Metschnikowia aff. Fructicola	Soil	france	73.2394	48.5133	44.1315	44.1315	40.0626	16.7449	3.44288	62.9108	51.9562	57.903	42.723	34.4288	17.5274	0	53.6776	46.1659	44.7574	45.6964	34.4288	20.0313	99.8435	61.6588	16.7449	0	0	0	0	0	133.217	140.21	79.7203	40.3846	0	0	0	0	35.8372	10.4851	0	0	0	0	0	0	19.7724
VMU112	Metschnikowia	Metschnikowia reukaufii	Nectar	NA	37.3832	20.3738	21.028	11.028	17.3832	6.63551	0	22.9907	20.4673	21.4953	18.6916	13.4579	5.23364	0	31.028	23.1776	21.7757	19.6262	18.2243	10.0935	100.935	62.3364	40.7477	19.1589	0	0	0	0	73.9837	50.3162	33.785	17.7958	0	0	0	0	21.7757	12.6168	7.19626	2.33645	0	0	0	0	0
VMU113	Metschnikowia	Metschnikowia reukaufii	Nectar	NA	31.2303	33.3333	27.1293	20.8202	10.8307	6.09884	0	35.7518	29.8633	29.0221	22.1872	17.0347	1.78759	0	37.96	29.0221	24.816	22.6078	17.3502	11.1462	62.9863	50.4732	36.8034	11.2513	0	0	0	0	96.7381	73.3458	42.9637	22.3672	0	0	0	0	19.3481	12.408	6.51945	3.15457	0	0	0	0	0
VMU114	Metschnikowia	Metschnikowia reukaufii	Nectar	NA	36.7226	38.4995	30.6022	23.1984	10.9576	4.24482	0	38.4995	31.4906	32.8727	24.383	17.2754	1.57947	0	44.1264	32.9714	31.2932	26.0612	20.9279	11.7473	65.153	55.7749	41.461	12.4383	0	0	0	0	94.5833	70.5	41.8333	15.25	0	0	0	0	29.9112	22.6061	13.5242	4.54097	0	0	0	0	0
VMU115	Metschnikowia	Metschnikowia reukaufii	Nectar	NA	33.3662	30.306	24.5805	18.46	11.0563	8.58835	0	34.156	26.1599	25.074	20.0395	15.5972	2.17177	0	36.229	26.3574	24.2843	20.2369	18.1639	11.9447	84.6989	61.5992	44.6199	14.7088	0	0	0	0	96.5136	67.8571	33.7585	6.29252	0	0	0	0	18.5587	10.2665	0	0	0	0	0	0	0
VMU116	Metschnikowia	Metschnikowia reukaufii	Nectar	NA	30.6293	28.4306	21.9864	16.9067	7.96058	2.88097	0	29.113	24.4882	22.5929	16.8309	13.0402	0.75815	0	31.16	24.7915	22.138	18.4989	15.7695	9.55269	72.4033	55.4208	37.8317	13.0402	0	0	0	0	73.4145	51.3133	27.7386	8.77643	0	0	0	0	31.3116	14.9356	10.0834	7.5815	0	0	0	0	0
VMU117	Metschnikowia	Metschnikowia reukaufii	Nectar	NA	24.698	23.4228	17.7181	12.8859	7.11409	6.04027	0	24.2282	19.7315	19.5302	16.7114	10.2685	1.61074	0	26.9128	19.9329	17.3154	16.2416	12.8188	8.32215	51.8792	37.8523	25.8389	8.79195	0	0	0	0	75.0855	50.057	28.6773	11.2315	0	0	0	0	7.78523	6.24161	2.88591	0	0	0	0	0	0
VMU118	Meyerozyma	Meyerozyma caribbica	Cacao Fermentation	NA	27.7034	27.9094	22.6571	18.1256	0	0	0	36.4573	33.1617	31.5139	24.4078	18.7436	8.54789	0	41.7096	35.1184	32.7497	26.1586	22.3481	13.5942	97.8373	45.829	25.8496	11.3285	0	0	0	0	67.6527	62.0229	40.1718	25.1908	0	0	0	0	191.143	200.927	135.736	4.42842	0	0	0	0	55.5938
VMU119	Meyerozyma	Meyerozyma caribbica	Cacao Fermentation	NA	25.8961	26.0753	20.9677	16.6667	0	0	0	36.1111	30.1075	30.1075	20.6989	15.5914	4.83871	0	39.4265	31.5412	28.4946	22.1326	19.086	11.1111	80.1075	29.6595	7.34767	0	0	0	0	0	76.962	56.8776	25.4008	3.96624	0	0	0	0	209.498	157.616	78.4946	0	0	0	0	0	67.4979
VMU120	Meyerozyma	Meyerozyma guilliermondii	Cacao Fermentation	NA	35.7493	33.3007	26.7385	20.1763	8.81489	6.56219	0	41.1361	37.6102	37.5122	30.3624	22.5269	10.6758	0	46.0333	39.3732	35.9452	30.0686	26.4447	15.8668	160.333	81.6846	45.9354	20.5681	10.284	3.52595	0	0	90.9558	67.7287	42.1377	22.3022	0	0	0	0	216.161	235.357	196.082	22.5269	0	0	0	0	88.577
VMU121	Meyerozyma	Meyerozyma guilliermondii	Sake Starter Culture	NA	0.381194	0	0	0	0	0	0	0	0	0	0	0	0	0	8.00508	7.17916	5.65438	0	0	0	19.695	4.44727	0	0	0	0	0	0	31.9246	7.65277	0	0	0	0	0	0	0	0	0	0	0	0	0	0	13.3641
VMU122	Meyerozyma	Meyerozyma guilliermondii	NA	NA	15.9836	10.2004	11.612	6.96721	0	0	0	21.357	14.0255	13.0692	8.78871	6.51184	3.73406	0	20.0364	15.1184	13.1603	9.5173	8.01457	4.32605	151.594	260.2	192.077	31.0565	7.87796	5.28233	0	0	115.904	91.6145	26.1205	8	0	0	0	0	0	109.29	24.3625	6.87614	0	0	0	0	25.5969
VMU124	Naumovozyma	Naumovozyma castellii	Beer isolate	NA	0	0	0	0	0	0	0	0	0	0	0	0	0	0	0	0	0	0	0	0	47.725	11.9312	0	0	0	0	0	0	32.7602	0.542986	0	0	0	0	0	0	35.6926	21.8402	4.9545	0	0	0	0	0	61.2145
VMU125	Naumovozyma	Naumovozyma castellii	Beer isolate	NA	0	0	0	0	0	0	0	0	0	0	0	0	0	0	0	0	0	0	0	0	45.8858	11.3262	0	0	0	0	0	0	30.0909	0.909091	0	0	0	0	0	0	35.5276	23.5237	3.77541	0	0	0	0	0	62.173
VMU126	Naumovozyma	Naumovozyma castellii	NA	NA	0	0	0	0	0	0	0	0	0	0	0	0	0	0	0	0	0	0	0	0	43.0355	11.2392	0	0	0	0	0	0	45.776	0	0	0	0	0	0	0	0	49.5677	31.6042	16.0423	0	0	0	0	88.6084
VMU127	Pichia	Pichia deserticola	Columnar cactus	Mexico	0	0	0	0	0	0	0	0	0	0	0	0	0	0	0	0	0	0	0	0	103.543	0	0	0	0	0	0	0	80.0149	0	0	0	0	0	0	0	0	0	0	0	0	0	0	0	68.0544
VMU128	Pichia	Pichia deserticola	Rotting cactus	USA	0	0	0	0	0	0	0	0	0	0	0	0	0	0	0	0	0	0	0	0	32.7312	0	0	0	0	0	0	0	93.4762	0	0	0	0	0	0	0	0	0	0	0	0	0	0	0	64.9823
VMU129	Pichia	Pichia fermentans	Flower	Belgium	5.11974	0	0	0	0	0	0	0	0	0	0	0	0	0	0	0	0	1.15607	0	0	31.379	0	0	0	0	0	0	0	20.5701	0	0	0	0	0	0	0	28.3237	0	0	0	0	0	0	0	7.97001
VMU130	Pichia	Pichia fermentans	Soil	Belgium	2.90196	0	0	0	0	0	0	0	0	0	0	0	0	0	0	0	0	0	3.52941	0	0	0	0	0	0	0	0	0	0	0	0	0	0	0	0	0	12.3922	0	0	0	0	0	0	0	46.6019
VMU131	Pichia	Pichia fermentans	Flower	Belgium	3.01291	0	0	0	0	0	0	0	0	0	0	0	0	0	0	0	0	0	0	0	6.74319	0	0	0	0	0	0	0	1.56937	0	0	0	0	0	0	0	11.2626	0	0	0	0	0	0	0	50.9469
VMU132	Pichia	Pichia fermentans	Flower	Belgium	2.03956	0	0	0	0	0	0	0	0	0	0	0	0	0	0	0	0	0.679852	0	0	152.349	0.370828	0	0	0	0	0	0	8.72056	0	0	0	0	0	0	0	94.314	0	0	0	0	0	0	0	25.9748
VMU133	Pichia	Pichia fermentans	Flower	Belgium	7.9961	0	0	0	0	0	0	0	0	0	0	0	0	0	0.243784	0	0	0	0	0	11.7016	0	0	0	0	0	0	0	5.26059	0	0	0	0	0	0	0	18.04	0	0	0	0	0	0	0	0
VMU134	Pichia	Pichia fermentans	Flower	Belgium	9.05696	0	0	0	0	0	0	0	0	0	0	0	0	0	0	0	0	0	0	0	11.4846	0	0	0	0	0	0	0	2.79753	0	0	0	0	0	0	0	14.8459	0	0	0	0	0	0	0	8.87114
VMU135	Pichia	Pichia fermentans	Flower	Belgium	4.94845	0	0	0	0	0	0	0	0	0	0	0	0	0	0	0	0	0	0	0	6.59794	0	0	0	0	0	0	0	1.91585	0	0	0	0	0	0	0	10.7629	0	0	0	0	0	0	0	25.9604
VMU136	Pichia	Pichia kluyveri	Cocoa Fermentation	Java	0	0	0	0	0	0	0	0	0	0	0	0	0	0	0	0	0	0	0	0	17.9894	0	0	0	0	0	0	0	7.8481	0	0	0	0	0	0	0	0	64.7014	0	0	0	0	0	0	66.5563
VMU137	Pichia	Pichia kluyveri	Cacao Fermentation	NA	9.61538	0.331565	0	0	0	0	0	36.1406	0	0	0	0	0	0	57.4934	2.78515	0	0	0	0	9.61538	0	0	0	0	0	0	0	7.83582	0	0	0	0	0	0	0	202.653	26.2599	0	0	0	0	0	0	82.7121
VMU138	Pichia	Pichia kluyveri	Cacao Fermentation	NA	6.13177	0	0	0	0	0	0	23.8095	0	0	0	0	0	0	53.0333	0	0	0	0	0	12.9159	0	0	0	0	0	0	0	41.7293	0	0	0	0	0	0	0	160.078	15.9817	0	0	0	0	0	0	88.6807
VMU139	Pichia	Pichia kudriavzevii (Issatchenkia orientalis)	Compost	Belgium	113.808	13.7461	8.97833	1.48607	0	0	0	60.9907	36.161	34.4272	12.5697	0.928793	0	0	79.5666	51.7647	40.9288	40.8669	31.8885	0	36.904	7.67802	0	0	0	0	0	0	0	4.94719	0	0	0	0	0	0	27.0588	0	0	0	0	0	0	0	116.007
VMU140	Pichia	Pichia kudriavzevii (Issatchenkia orientalis)	Cacao Fermentation	NA	16.0094	12.77	0	0	0	0	0	34.8826	24.3192	26.9484	0	0	0	0	43.662	24.4601	13.0986	1.97183	0	0	29.4836	4.55399	0	0	0	0	0	0	62.1691	8.90897	0	0	0	0	0	0	0	0	0	0	0	0	0	0	121.41
VMU141	Pichia	Pichia kudriavzevii (Issatchenkia orientalis)	Cacao Fermentation	NA	16.5266	16.5616	6.37255	0	0	0	0	28.8515	20.1331	20.2031	8.61345	0	0	0	31.3725	21.2185	18.6275	12.605	7.28291	0	27.381	6.61765	0	0	0	0	0	0	47.504	12.7214	0	0	0	0	0	0	33.8235	0	0	0	0	0	0	0	118.876
VMU142	Pichia	Pichia kudriavzevii (Issatchenkia orientalis)	Cacao Fermentation	NA	14.6456	13.6715	4.23245	0	0	0	0	25.0588	15.8213	12.1935	0	0	0	0	24.8908	17.9711	13.5371	10.4468	4.33322	0	18.4078	4.63554	0	0	0	0	0	0	42.5209	12.1339	0	0	0	0	0	0	28.4179	0	0	0	0	0	0	0	119.127
VMU143	Pichia	Pichia kudriavzevii (Issatchenkia orientalis)	Flower	Belgium	58.4228	3.79195	3.99329	0	0	0	0	24.1275	14.2953	14.1611	9.49664	0	0	0	52.8859	17.2819	23.0201	18.2886	11.745	0	65.3691	11.5101	1.51007	0	0	0	0	0	49.4673	5.44901	0	0	0	0	0	0	49.5302	19.5973	0	0	0	0	0	0	0
VMU144	Pichia	Pichia kudriavzevii (Issatchenkia orientalis)	Ginger Beer	West Africa	28.8479	8.31797	3.91705	0	0	0	0	25.53	12.7419	15	0.506912	0	0	0	43.9862	24.0783	20.1152	11.659	5.09217	0	16.7051	6.31336	0	0	0	0	0	0	14.8522	0	0	0	0	0	0	0	0	1.47465	0	0	0	0	0	0	0
VMU145	Pichia	Pichia kudriavzevii (Issatchenkia orientalis)	Leaf	Ghana	12.0752	11.776	3.48365	0	0	0	0	20.2607	9.91665	10.9639	0	0	0	0	18.2731	11.947	6.53986	5.36439	0.897628	0	15.1314	3.22719	0	0	0	0	0	0	74.6918	3.99091	0	0	0	0	0	0	0	0	0	0	0	0	0	0	0
VMU146	Pichia	Pichia manshurica	Cacao Fermentation	NA	8.30671	0	1.11821	0	0	0	0	0	0	1.11821	0	0	0	0	14.6965	1.11821	0	0	0	0	35.623	0	0	0	0	0	0	0	65.324	15.7618	0	0	0	0	0	0	8.30671	0	0	0	0	0	0	0	102.389
VMU147	Pichia	Pichia manshurica	Cacao Fermentation	NA	0	0.767263	0	0	0	0	0	0	0	0	0	0	0	0	0	0	0	0	0	0	27.3657	0	0	0	0	0	0	0	31.2573	2.11516	0	0	0	0	0	0	2.17391	0	0	0	0	0	0	0	80.1714
VMU148	Pichia	Pichia membranifaciens	Lambic Beer	Belgium	24.2978	0.983146	0	0	0	0	0	14.4663	0	2.80899	0	0	0	0	55.0562	1.54494	0	0	0	0	77.3876	17.8371	0	0	0	0	0	0	59.3131	26.6843	0	0	0	0	0	0	0	0	0	0	0	0	0	0	50.3984
VMU149	Pichia	Pichia occidentalis	Cacao Fermentation	NA	0	0	0	0	0	0	0	0	0	0	0	0	0	0	0	0	0	0	0	0	26.8368	0	0	0	0	0	0	0	0	0	0	0	0	0	0	0	9.12606	0	0	0	0	0	0	0	114.739
VMU150	Pichia	Pichia quertitrusa	Cacao Fermentation	NA	8.52144	7.95711	0	0	0	0	0	12.0203	8.74718	7.73138	0	0	0	0	13.4876	9.08578	7.44921	5.19187	0	0	59.7065	35.9481	18.7923	2.31377	0	0	0	0	65.121	0	3.02419	0	0	0	0	0	81.9413	67.9458	55.9255	27.3702	9.65011	0.677201	0	0	28.8991
VMU151	Rhodotorula	Rhodotorula crocea	Bantu Beer	South Africa	0	0	0	0	0	0	0	0	0	0	0	0	0	0	0	0	0	0	0	0	93.3333	0	0	0	0	0	0	0	0	0	0	0	0	0	0	0	0	230.476	276.19	224.762	84.7619	27.619	0	0	0
VMU152	Rhodotorula	Rhodotorula mucilaginosa	Cacao Fermentation	NA	6.84932	1.36986	0	0	0	0	0	18.0039	7.2407	0	0	0	0	0	31.1155	23.6791	18.3953	0	0	0	113.699	51.4677	22.1135	0	0	0	0	0	28.0672	14.6218	0	0	0	0	0	0	204.11	158.513	93.9335	20.1566	0	0	0	0	0
Y745	Saccharomyces	Saccharomyces cerevisiae	Wild	NA	57.2059	49.1176	32.3529	12.2059	0	0	0	63.9706	44.8529	39.1176	15	2.35294	0	0	45.2941	28.6765	20	6.02941	0	0	39.5588	9.55882	0	0	0	0	0	0	103.216	63.2466	23.2772	0	0	0	0	0	37.9412	0	0	0	0	0	0	0	117.105
Y313	Saccharomyces	Saccharomyces cerevisiae	Wild	NA	41.9065	43.3453	24.4604	17.2662	0	0	0	50.7194	36.6906	35.7914	22.3022	4.4964	0	0	41.3669	25.7194	20.3237	18.8849	15.6475	0	6.65468	0	0	0	0	0	0	0	100.83	65.6985	36.2379	5.5325	0	0	0	0	1.43885	0	0	0	0	0	0	0	91.4333
Y314	Saccharomyces	Saccharomyces cerevisiae	Wild	NA	39.4587	42.5926	22.3647	13.2479	0	0	0	43.8746	31.0541	29.3447	16.2393	0.997151	0	0	32.906	21.6524	18.2336	16.2393	10.9687	0	15.3846	0	0	0	0	0	0	0	89.0756	50.1801	21.9688	0	0	0	0	0	9.11681	0	0	0	0	0	0	0	89.7333
Y312	Saccharomyces	Saccharomyces cerevisiae	Wild	NA	39.1796	43.7058	25.4597	16.8317	0	0	0	41.867	29.8444	29.9859	17.3975	2.9703	0	0	33.6634	23.9038	19.2362	16.1245	11.7397	0	11.4569	0	0	0	0	0	0	0	84.5714	50.8571	21.6	0	0	0	0	0	8.20368	0	0	0	0	0	0	0	94.2897
Y310	Saccharomyces	Saccharomyces cerevisiae	Wine	NA	35.4103	32.0669	21.7325	9.87842	0	0	0	41.3374	29.6353	25.6839	1.97568	0	0	0	26.5957	14.2857	8.35866	1.51976	0	0	45.7447	14.1337	0	0	0	0	0	0	31.6708	0	0	0	0	0	0	0	109.119	38.7538	25.9878	6.07903	0	0	0	0	81.6374
Y224	Saccharomyces	Saccharomyces cerevisiae	Wine	NA	48.0069	42.6343	28.4229	15.9445	0	0	0	48.1802	40.5546	37.2617	20.9705	3.4662	0	0	29.636	23.0503	19.5841	10.9185	1.21317	0	35.0087	8.4922	0	0	0	0	0	0	22.5806	0	0	0	0	0	0	0	32.0624	0	0	0	0	0	0	0	87.2274
Y232	Saccharomyces	Saccharomyces cerevisiae	Wine	NA	45.8259	43.5169	28.0639	12.2558	0	0	0	54.8845	40.3197	35.7016	18.6501	0.888099	0	0	32.3268	21.1368	20.2487	8.52575	0	0	39.6092	17.4067	0	0	0	0	0	0	117.286	59.2892	1.45396	0	0	0	0	0	46.5364	12.9663	0	0	0	0	0	0	84.2027
CAT1	Saccharomyces	Saccharomyces cerevisiae	Bioethanol	Brazil	44.7077	43.6019	27.6461	20.3791	0	0	0	49.1311	37.4408	34.1232	23.5387	8.84676	0	0	32.7014	23.0648	21.9589	18.7994	18.6414	0	29.8578	7.89889	0	0	0	0	0	0	71.5076	42.6003	23.6515	0	0	0	0	0	67.9305	43.9179	5.6872	0	0	0	0	0	74.9245
Ethanol Red	Saccharomyces	Saccharomyces cerevisiae	Bioethanol, Lesaffre	NA	42.1833	41.5094	24.124	14.5553	0	0	0	41.2399	29.3801	27.628	17.9245	0	0	0	30.7278	21.9677	19.6765	16.7116	15.6334	0	62.3989	18.0593	0	0	0	0	0	0	78.5333	48.9333	19.4667	0	0	0	0	0	100.27	37.7358	0.943396	0	0	0	0	0	100.996
VMU093	Kazachstania	Saccharomyces servazzii	Wild	NA	75.6835	26.7626	21.1511	14.5324	3.16547	0	0	46.9065	28.9209	27.6259	0	0	0	0	26.3309	10.0719	8.34532	0	0	0	104.173	31.0791	8.77698	0	0	0	0	0	71.9493	22.187	0	0	0	0	0	0	62.1583	7.05036	0	0	0	0	0	0	52.5333
VMU153	Saccharomycodes	Saccharomycodes ludwigii	Cacao Fermentation	NA	16.888	0	0	0	0	0	0	6.45161	0	0	0	0	0	0	0	0	0	0	0	0	0	0	1.13852	0	0	0	0	0	0	0	0	0	0	0	0	0	0	0	1.13852	0	0	0	0	0	126.265
VMU154	Scheffersomyces	Scheffersomyces stipitis	NA	NA	0	0	0	0	0	0	0	0	0	0	0	0	0	0	0	0	0	0	0	0	80.1578	8.34273	0	0	0	0	0	0	75.5459	24.7817	0	0	0	0	0	0	0	85.6821	64.3743	28.1849	0	0	0	0	0.928793
VMU155	Scheffersomyces	Scheffersomyces stipitis	NA	NA	3.29181	0	0	0	0	0	0	0	0	0	0	0	0	0	0	0	0	0	0	0	83.8968	8.00712	0	0	0	0	0	0	43.126	0	0	0	0	0	0	0	104.181	104.27	36.3879	28.0249	2.40214	0	0	0	0
VMU156	Schizosaccharomyces	Schizosaccharomyces pombe	Fermenting molasses	Japan	98.2405	48.9736	46.9208	47.5073	37.2434	7.33138	0	69.7947	60.9971	54.5455	40.4692	31.3783	4.98534	0	40.176	37.5367	31.085	24.0469	18.1818	0	0	0	0	0	0	0	0	0	0	0	0	0	0	0	0	0	0	0	0	0	0	0	0	0	76.8577
VMU157	Schizosaccharomyces	Schizosaccharomyces pombe	Cacao Fermentation	NA	78.2152	65.8793	48.5564	31.7585	17.5853	24.147	0	68.2415	57.4803	57.2178	37.7953	33.3333	7.08661	0	36.7454	31.2336	25.1969	8.13648	3.67454	0	0	0	0	0	0	0	0	0	0	0	0	0	0	0	0	0	0	0	0	0	0	0	0	0	83.2402
VMU158	Schizosaccharomyces	Schizosaccharomyces pombe	Molasses	Jamaica	66.1836	36.9565	44.4444	0	21.9807	1.93237	0	51.6908	32.1256	42.2705	28.2609	11.3527	0	0	30.9179	15.4589	14.4928	4.83092	2.657	0	0	0	0	0	0	0	0	0	0	0	0	0	0	0	0	0	0	0	0	0	0	0	0	0	88.5135
VMU159	Schizosaccharomyces	Schizosaccharomyces pombe	Molasses	Indonesia	80.1115	46.2825	44.052	40.3346	33.829	19.8885	5.57621	60.5948	51.487	45.1673	39.2193	31.0409	18.2156	0	32.1561	26.2082	24.3494	19.5167	17.658	2.04461	0	0	0	0	0	0	0	0	5.96745	0	0	0	0	0	0	0	0	0	0	0	0	0	0	0	65.8065
VMU160	Schizosaccharomyces	Schizosaccharomyces pombe	Sugar Cane	Mauritius	78.7456	39.0244	49.6516	34.8432	32.0557	25.9582	12.892	56.7944	49.3031	46.1672	44.7735	33.6237	21.9512	0	39.8955	29.9652	27.3519	28.7456	23.1707	15.6794	0	0	0	0	0	0	0	0	6.64207	0	0	0	0	0	0	0	0	0	0	0	0	0	0	0	67.0469
VMU161	Schizosaccharomyces	Schizosaccharomyces pombe	Cane sugar molasses	Taiwan	59.6552	38.1034	35.1724	33.6207	26.8966	0	0	58.2759	49.4828	44.6552	32.2414	22.931	4.13793	0	29.8276	26.3793	22.069	17.931	16.8966	1.72414	0	0	0	0	0	0	0	0	0	0	0	0	0	0	0	0	38.1034	0	0	0	0	0	0	0	65.9913
VMU171	Starmerella	Starmerella bacillaris	Wine	Italy	53.0726	41.6201	35.0559	26.1173	1.39665	0	0	58.3799	53.6313	51.1173	36.0335	26.8156	9.77654	0	22.6257	18.8547	17.0391	7.40223	1.11732	0	50.838	26.8156	0	0	0	0	0	0	32.8418	0.670241	0	0	0	0	0	0	0	0	0	0	0	0	0	0	51.8433
VMU162	Starmerella	Starmerella bombicola	Nectar	NA	63.4085	57.6441	48.1203	39.3484	26.0652	13.0326	0	77.9449	70.9273	68.1704	57.6441	48.3709	26.0652	0	69.4236	58.6466	53.6341	50.1253	43.1078	27.0677	101.253	62.1554	38.3459	13.7845	0	0	0	0	94.9296	50.1408	0	0	0	0	0	0	0	0	0	0	0	0	0	0	29.8146
VMU163	Starmerella	Starmerella bombicola	Nectar	NA	60.7656	49.7608	42.823	36.1244	24.4019	21.7703	0	71.0526	64.5933	60.7656	57.177	43.7799	27.9904	0	68.6603	58.134	54.7847	46.4115	41.1483	28.2297	70.5742	38.9952	23.445	0	0	0	0	0	86.6261	48.3283	0	0	0	0	0	0	0	0	0	0	0	0	0	0	13.738
VMU164	Starmerella	Starmerella bombicola	Nectar	NA	58.7678	53.5545	44.3128	37.6777	26.5403	13.7441	2.8436	70.8531	64.9289	62.0853	56.1611	44.0758	28.673	0	68.0095	55.6872	53.7915	47.3934	42.1801	28.673	70.1422	40.9953	25.1185	0	0	0	0	0	86.8421	47.6608	0	0	0	0	0	0	0	0	0	0	0	0	0	0	14.1066
VMU165	Starmerella	Starmerella bombicola	Nectar	NA	57.2748	50.3464	44.3418	36.0277	25.4042	17.7829	2.54042	68.8222	64.2032	59.8152	55.1963	42.2633	27.7136	0	69.515	57.5058	54.2725	47.3441	41.3395	27.9446	67.2055	39.4919	22.6328	0	0	0	0	0	91.6399	43.4084	0	0	0	0	0	0	0	0	0	0	0	0	0	0	13.8756
VMU166	Starmerella	Starmerella bombicola	Nectar	NA	58.1236	49.6568	43.4783	35.4691	25.6293	21.2815	0	67.5057	63.6156	59.9542	54.9199	42.1053	28.6041	0	67.9634	56.9794	54.6911	46.9108	41.1899	28.1465	68.4211	39.1304	23.7986	0	0	0	0	0	99.6845	48.265	0	0	0	0	0	0	0	0	0	0	0	0	0	0	14.2165
VMU167	Starmerella	Starmerella bombicola	Nectar	NA	58.0717	52.4664	46.4126	37.2197	24.6637	15.4709	1.12108	73.5426	68.3857	66.1435	54.4843	46.6368	27.5785	0	65.6951	54.7085	48.2063	42.3767	38.3408	24.8879	87.6682	56.0538	38.1166	18.3857	0	0	0	0	92.2636	40.9742	0	0	0	0	0	0	0	0	0	0	0	0	0	0	17.0977
VMU168	Starmerella	Starmerella bombicola	Nectar	NA	60.0437	52.6201	46.9432	37.9913	23.7991	17.2489	2.62009	70.9607	67.2489	65.0655	50.2183	42.5764	25.1092	0	67.9039	52.1834	50	45.8515	39.5197	24.4541	95.6332	59.607	37.3362	18.3406	0	0	0	0	93.7158	49.4536	0	0	0	0	0	0	0	0	0	0	0	0	0	0	27.972
VMU169	Starmerella	Starmerella bombicola	Nectar	NA	53.5181	44.9893	37.5267	30.9168	21.9616	20.2559	0	57.5693	50.7463	46.0554	45.629	30.9168	20.8955	0	52.452	43.4968	38.5928	33.049	30.4904	18.7633	56.5032	29.2111	16.6311	0	0	0	0	0	86.1446	35.5422	0	0	0	0	0	0	0	0	0	0	0	0	0	0	9.13793
VMU170	Starmerella	Starmerella bombicola	Nectar	NA	52.7985	42.5373	35.8209	27.6119	21.2687	18.2836	0	64.7388	55.597	54.4776	52.9851	37.6866	24.2537	0	55.597	46.8284	41.6045	37.5	33.209	21.6418	76.8657	45.5224	26.6791	11.7537	0	0	0	0	97.9487	42.8205	0	0	0	0	0	0	0	0	0	0	0	0	0	0	17.6322
VMU172	Sterigmatomyces	Sterigmatomyces elviae	Cacao Fermentation	NA	35.4978	37.2294	38.961	36.7965	0	0	0	39.3939	22.9437	37.6623	0	0	0	0	60.6061	56.2771	49.7835	41.5584	35.9307	0	119.913	135.065	87.013	13.4199	0	0	0	0	58.6066	32.7869	3.68852	0	0	0	0	0	0	0	0	0	0	0	0	0	0
VMU173	Torulaspora	Torulaspora delbrueckii	Cacao Fermentation	NA	58.2512	48.399	41.2562	31.8966	21.0591	15.1478	6.28079	58.867	47.9064	45.5665	35.8374	28.0788	3.94089	0	53.202	44.0887	38.4236	33.3744	26.8473	16.8719	112.808	63.3005	22.5369	0	0	0	0	0	112.33	94.9445	66.8311	46.4858	8.38471	0	0	0	150.616	55.7882	19.9507	3.07882	0	0	0	0	71.2441
VMU174	Torulaspora	Torulaspora delbrueckii	Cacao Fermentation	NA	43.6364	41.5455	32.9091	23.6364	11.5455	13.5455	0	47.2727	41.4545	38.4545	31.4545	21.1818	0	0	39.3636	31	30.9091	23.6364	19.4545	10.2727	115.545	67.3636	38.5455	8.27273	0	0	0	0	96.3054	87.069	49.3842	27.5862	0	0	0	0	150.182	82.3636	32.7273	13.2727	0	0	0	0	59.5104
VMU175	Torulaspora	Torulaspora delbrueckii	Beet sugar thick Juice	Belgium	52.7734	43.7401	49.1284	23.9303	36.2916	4.59588	0	62.916	56.4184	53.2488	46.2758	33.9144	0	0	49.1284	39.1442	33.2805	31.0618	26.3074	6.18067	119.81	80.1902	52.4564	31.8542	13.7876	0	0	0	60.3291	52.468	36.1974	18.0987	0	0	0	0	139.778	179.398	79.3978	52.6149	15.8479	1.26783	0	0	55.9297
VMU176	Torulaspora	Torulaspora delbrueckii	NA	Poland	101.242	58.5404	61.4907	50	42.8571	0	0	98.913	83.8509	77.795	60.7143	24.0683	0	0	90.528	66.1491	58.5404	56.0559	37.8882	1.39752	98.4472	62.5776	44.7205	21.7391	0	0	0	0	132.733	121.021	82.5826	13.5135	0	0	0	0	83.3851	38.8199	17.7019	0	0	0	0	0	33.0579
VMU177	Torulaspora	Torulaspora delbrueckii	Beet sugar thick Juice	Belgium	47.6804	38.9175	39.9485	29.2526	31.701	1.28866	0	52.3196	48.067	46.0052	38.4021	26.4175	0	0	37.3711	30.0258	26.0309	22.5515	18.0412	5.02577	90.7216	56.9588	39.0464	27.5773	12.1134	0	0	0	41.1051	35.7143	24.6631	11.9946	0	0	0	0	119.459	139.691	60.3093	40.0773	11.8557	0	0	0	51.3953
VMU178	Torulaspora	Torulaspora delbrueckii	Wine	NA	64.5885	44.8878	43.8903	38.404	34.2893	3.11721	0	60.4738	53.4913	50.4988	39.2768	28.5536	0	0	55.7357	43.6409	40.7731	47.8803	31.6708	6.48379	46.5087	18.3292	4.61347	0	0	0	0	0	81.5675	82.5835	66.1829	39.4775	0	0	0	0	63.217	41.3965	15.7107	0	0	0	0	0	59.4152
VMU179	Torulaspora	Torulaspora delbrueckii	Soil	France	68.6583	34.696	41.6143	20.4403	25.9958	6.60377	0	55.7652	44.9686	43.501	36.2683	24.109	0	0	45.4927	31.761	32.914	31.3417	27.2537	13.1027	63.2075	17.2956	0.943396	0	0	0	0	0	106.18	87.6404	54.6067	28.3146	0	0	0	0	67.8197	37.0021	9.32914	0	0	0	0	0	51.1385
VMU180	Torulaspora	Torulaspora delbrueckii	Sorghum Brandy (Manchuria)	China	50.2988	42.8287	31.1753	21.2151	7.07171	2.29084	0	54.4821	39.9402	37.5498	24.1036	0	0	0	40.4382	30.3785	24.7012	22.4104	20.2191	6.97211	47.7092	32.6693	22.8088	1.59363	0	0	0	0	120.53	128.974	83.6093	41.7219	0	0	0	0	46.7131	20.5179	2.39044	0	0	0	0	0	48.3157
VMU181	Torulaspora	Torulaspora delbrueckii	Kaoliang Mash	NA	57.4766	33.7383	23.8318	14.5794	0	0	0	56.5421	45.4206	42.243	30.2804	6.35514	0	0	44.0187	31.4953	26.8224	19.6262	15.6075	7.00935	60.3738	24.9533	9.25234	0	0	0	0	0	94.3942	60.0362	22.3327	0	0	0	0	0	0	26.6355	13.0841	0	0	0	0	0	75.6161
VMU182	Torulaspora	Torulaspora delbrueckii	Wine	NA	43.3105	42.1955	32.9331	23.4134	4.63122	0.51458	0	45.6261	37.7358	34.7341	21.8696	3.25901	0	0	37.5643	29.0738	23.928	21.8696	17.2384	2.31561	103.173	81.0463	68.6964	27.7873	12.1784	1.88679	0	0	64.1566	86.0442	54.0161	22.5904	0	0	0	0	129.331	89.7084	58.5763	24.1852	0	0	0	0	19.5733
VMU183	Torulaspora	Torulaspora delbrueckii	NA	NA	40.1709	35.8974	27.7389	19.8912	2.6418	0	0	40.404	30.0699	26.4957	14.5299	2.7195	0	0	28.1274	20.6682	17.0163	14.0637	10.101	1.4763	80.7304	48.4848	34.2657	11.1111	0	0	0	0	47.459	38.9344	25	0	0	0	0	0	85.0816	42.8127	24.0093	11.5773	0	0	0	0	43.8272
VMU184	Torulaspora	Torulaspora delbrueckii	Beet sugar thick Juice	Belgium	177.884	38.7031	49.3515	12.6962	23.8225	0	0	81.0239	101.57	87.7133	83.959	23.7543	0	0	227.304	214.608	231.331	271.468	207.713	16.7918	205.188	78.3618	33.1741	1.22867	0	0	0	0	460.956	248.353	86.6557	0	0	0	0	0	62.2526	0	0	0	0	0	0	0	70.4585
VMU185	Trichomonascus	Trichomonascus ciferrii	Soil	South Africa	75.5245	41.6084	32.5175	19.9301	2.0979	4.8951	0	118.182	55.9441	96.5035	68.5315	38.8112	8.04196	0	108.042	115.734	88.1119	58.3916	54.5455	10.4895	165.385	146.853	89.8601	63.2867	44.4056	36.7133	20.2797	0	86.8159	63.4328	53.2338	34.5771	12.6866	0	0	0	0	130.07	115.385	120.28	78.3217	66.0839	45.4545	17.4825	0
VMU186	Trichomonascus	Trichomonascus petasosporus	Insect frass	USA	0	0	0	0	0	0	0	10.9306	0	0	0	0	0	0	14.1802	0	0	0	0	0	57.3117	29.6898	7.53323	0	0	0	0	0	29.5028	0.994475	0	0	0	0	0	0	0	0	0	0	0	0	0	0	0
VMU187	Trichosporon	Trichosporon asahii	Cacao Fermentation	NA	0	0	0	0	0	0	0	8.80773	3.54458	1.50376	0	0	0	0	11.7078	3.65199	0.75188	0	0	0.537057	259.076	66.3802	25.7787	0	0	0	0	0	25.138	8.27898	3.713	0	0	0	0	0	224.382	176.477	48.5499	0	0	0	0	0	0
VMU188	Trichosporon	Trichosporon asahii	Cacao Fermentation	NA	0	0	0	0	0	0	0	5.05529	0	0	0	0	0	0	6.00316	3.58083	0	0	0	0	183.992	37.4408	7.3723	0	0	0	0	0	25.7124	6.02332	1.48964	0	0	0	0	0	151.553	128.331	49.2364	0	0	0	0	0	0
VMU189	Trichosporon	Trichosporon asahii	Soil	Ghana	3.80435	0	0	0	0	0	0	6.92935	4.57428	4.30254	0	0	0	0	6.34058	3.62319	2.76268	0	0	0	113.179	27.2192	16.9384	0	0	0	0	0	24	0	0	0	0	0	0	0	0	80.3442	23.7772	0	0	0	0	0	0
VMU190	Trichosporon	Trichosporon insectorum	Soil	Ghana	6.02465	3.78822	0	0	0	0	0	9.44774	4.4272	4.88361	0	0	0	0	7.71337	3.46874	0	0	0	0	80.8763	27.1109	15.6093	0	0	0	0	0	26.0181	0	0	0	0	0	0	0	0	0	0	0	0	0	0	0	0
VMU191	Vanderwaltozyma	Vanderwaltozyma polyspora	NA	NA	0	0	0	0	0	0	0	0	0	0	0	0	0	0	0	0	0	0	0	0	80.2664	0	0	0	0	0	0	0	0	0	0	0	0	0	0	0	0	65.1124	50.8743	14.0716	0	0	0	0	7.40741
VMU192	Wickerhamomyces	Wickerhamomyces anomalus (Pichia anomala)	NA	NA	52.818	18.3575	7.56844	1.61031	0	0	0	39.4525	14.6538	5.7971	0	0	0	0	64.5733	37.8422	24.4767	19.9678	8.85668	0	184.219	266.989	70.6924	0	0	0	0	0	481.607	449.304	130.448	0.927357	0	0	0	0	0	0	0	0	0	0	0	0	110.625
VMU193	Wickerhamomyces	Wickerhamomyces anomalus (Pichia anomala)	NA	NA	53.3762	25.0804	25.4019	11.4148	0	0	0	58.1994	35.3698	28.6174	17.0418	0	0	0	105.466	68.9711	63.0225	51.7685	30.5466	1.60772	129.26	147.267	32.6367	0	0	0	0	0	141.924	211.856	22.3368	0	0	0	0	0	0	0	0	0	0	0	0	0	59.5833
VMU194	Wickerhamomyces	Wickerhamomyces anomalus (Pichia anomala)	NA	NA	61.4035	64.5074	49.9325	29.9595	5.93792	0	0	66.3968	69.9055	65.0472	37.7868	30.2294	0	0	53.9811	48.9879	47.7733	43.5897	35.8974	13.0904	171.795	124.426	110.121	15.2497	0	0	0	0	148.284	150.858	38.4804	1.47059	0	0	0	0	129.825	71.525	23.3468	12.6856	0	0	0	0	70.5573
VMU195	Wickerhamomyces	Wickerhamomyces anomalus (Pichia anomala)	Beet sugar thick Juice	Belgium	98.021	31.4319	37.6019	18.1607	24.3306	0	0	92.8987	134.575	61.4668	94.7614	35.0407	0	0	258.207	286.729	270.896	252.154	211.176	20.9546	189.756	67.1711	37.0198	15.7159	0	0	0	0	296.314	229.607	59.0909	16.3391	0	0	0	0	85.3318	28.638	8.8475	0	0	0	0	0	107.812
VMU196	Wickerhamomyces	Wickerhamomyces anomalus (Pichia anomala)	Maple Syrup	NA	37.8348	44.1964	21.5402	12.6116	0	0	0	58.9286	41.4062	40.2902	17.2991	0	0	0	98.2143	89.8438	62.3884	54.7991	31.9196	0	341.853	261.942	249.219	5.35714	0	0	0	0	429.213	194.101	33.8483	0	0	0	0	0	151.116	33.2589	0	0	0	0	0	0	73.3512
VMU197	Wickerhamomyces	Wickerhamomyces anomalus (Pichia anomala)	NA	NA	70.8565	79.9778	51.168	24.6941	2.44716	0	0	82.3137	74.9722	74.1935	40.9344	30.5895	0	0	89.5439	89.2102	95.1057	121.58	75.4171	11.2347	203.115	111.902	73.3037	17.7976	0	0	0	0	164.824	243.342	111.683	4.64824	0	0	0	0	108.343	0	0	0	0	0	0	0	147.731
VMU198	Wickerhamomyces	Wickerhamomyces anomalus (Pichia anomala)	Beet sugar thick Juice	Belgium	242.967	70.6593	71.3187	37.2527	38.5714	0.989011	0	128.132	192.967	169.451	149.56	58.6813	0	0	331.978	441.758	478.791	422.637	372.527	64.1758	275.275	136.044	72.1978	16.7033	0	0	0	0	385.274	280.708	98.0594	2.05479	0	0	0	0	87.2527	23.0769	4.94505	0	0	0	0	0	74.8245
VMU199	Wickerhamomyces	Wickerhamomyces anomalus (Pichia anomala)	Corn silage	Belgium	146.497	60.7825	51.3194	27.6615	0	0	0	75.1592	127.843	77.98	47.0428	32.6661	0	0	145.314	161.146	157.052	166.515	119.29	15.7416	183.803	181.529	126.934	10.4641	0	0	0	0	254.248	440.149	117.18	3.92157	0	0	0	0	0	8.9172	8.09827	0	0	0	0	0	133.103
VMU200	Wickerhamomyces	Wickerhamomyces anomalus (Pichia anomala)	Fruit jelly	Germany	104.422	67.6895	46.0289	29.1516	1.80505	0	0	69.2238	71.4801	61.4621	48.2852	37.3646	0	0	74.278	80.8664	81.9495	115.523	118.141	13.6282	115.523	87.9964	37.9061	0	0	0	0	0	145.319	0	89.6763	4.72441	0	0	0	0	0	8.48375	8.66426	0	0	0	0	0	0
VMU201	Wickerhamomyces	Wickerhamomyces anomalus (Pichia anomala)	Beet sugar thick Juice	Belgium	97.6043	24.6673	26.6193	17.48	19.2547	0.443656	0	84.2059	61.4907	83.7622	29.37	17.0364	0	0	91.8367	139.219	168.5	208.696	220.053	15.173	157.764	52.2626	29.0151	10.9139	0	0	0	0	221.567	174.286	45.0691	12.8111	0	0	0	0	107.72	235.847	3.63798	0	0	0	0	0	73.4756
VMU202	Wickerhamomyces	Wickerhamomyces anomalus (Pichia anomala)	Green olive	Morocco	80.2829	28.824	21.1317	10.0796	0	0	0	62.8647	59.0628	53.4925	38.6384	18.1256	0	0	83.466	74.7126	73.9169	93.634	44.916	8.39965	276.835	250.663	185.057	17.595	0	0	0	0	295.652	0	56.7726	0	0	0	0	0	0	15.473	9.1954	0	0	0	0	0	70.4399
VMU203	Wickerhamomyces	Wickerhamomyces anomalus (Pichia anomala)	Flower	French Guiana	119.913	40.786	48.7336	19.8253	8.55895	0	0	74.4105	85.5895	70.7424	56.3319	26.0262	0	0	93.7118	85.4148	138.079	155.284	28.821	11.0917	159.563	130.568	94.4105	0.69869	0	0	0	0	230.031	414.701	100.079	14.0723	0	0	0	0	0	7.16157	6.9869	0	0	0	0	0	97.0789
VMU204	Wickerhamomyces	Wickerhamomyces anomalus (Pichia anomala)	Molasses	Netherland	162.072	61.9863	68.3219	34.2466	23.6301	1.28425	0	81.3356	92.5514	78.8527	80.3938	54.9658	3.25342	0	112.671	154.795	188.099	292.209	227.312	52.1404	339.298	236.216	190.068	70.4623	0.599315	0	0	0	524.708	345.283	169.182	21.6532	0	0	0	0	162.842	51.9692	10.9589	7.70548	0	0	0	0	85.4765
VMU205	Wickerhamomyces	Wickerhamomyces anomalus (Pichia anomala)	Raw cuban sugar	UK	47.1918	23.9971	23.4136	15.9008	15.1714	3.06346	0	35.5215	32.0204	27.2064	22.2465	15.0985	0.948213	0	39.752	35.6674	31.364	26.2582	19.4019	8.82567	74.9818	57.9139	42.7425	25.7476	10.5033	2.99052	0	0	0	65.7407	34.3434	15.4882	0	0	0	0	93.4354	64.8432	25.5288	13.275	3.71991	0	0	0	69.7007
VMU206	Wickerhamomyces	Wickerhamomyces anomalus (Pichia anomala)	Beet sugar thick Juice	Belgium	204.47	52.92	45.4939	37.2747	30.2812	0	0	97.4766	106.2	112.185	64.3115	32.8767	0	0	178.371	228.479	254.29	328.479	275.919	28.3345	216.799	94.1601	58.0389	9.94953	0	0	0	0	325.02	208.34	66.7191	6.76633	0	0	0	0	74.261	19.2502	6.70512	1.51406	0	0	0	0	62.065
VMU207	Wickerhamomyces	Wickerhamomyces anomalus (Pichia anomala)	Flour	Burundi	52.9167	56.1111	37.2222	25.2778	0	0	0	44.6528	40.9028	55.3472	32.5694	25.2778	0	0	78.4722	44.3056	94.5139	95.9722	90.3472	12.4306	162.292	91.8056	30.3472	6.11111	0	0	0	0	418.841	500.29	172.367	19.3237	0	0	0	0	0	4.23611	0	0	0	0	0	0	161.094
VMU208	Wickerhamomyces	Wickerhamomyces anomalus (Pichia anomala)	Cacao Fermentation	NA	39.8133	53.1576	31.4662	18.2317	6.47996	1.86711	0	50.7963	50.1373	40.1977	39.0994	22.7348	7.68808	0	63.9209	57.8803	87.2048	101.702	40.2526	18.1768	149.698	98.0231	57.441	4.83251	0	0	0	0	256.544	233.054	44.8826	0	0	0	0	0	46.5129	0.494234	0	0	0	0	0	0	95.2381
VMU209	Wickerhamomyces	Wickerhamomyces anomalus (Pichia anomala)	Beer	NA	24.38	28.3861	18.657	10.7593	2.97596	3.09042	0	25.372	25.2194	27.623	16.1389	9.42388	0.305227	0	34.7196	29.7215	29.4163	31.095	21.4422	4.54025	99.1606	46.3182	13.2774	0	0	0	0	0	240.617	147.721	52.4129	3.6193	0	0	0	0	28.1572	0	0	0	0	0	0	0	71.2598
VMU210	Wickerhamomyces	Wickerhamomyces ciferrii	Litchis	Madagascar	35.6195	29.2773	26.4749	21.1652	11.8732	11.6519	0	29.7198	23.8938	25.7375	17.1091	16.8142	9.95575	0	40.6342	23.3038	27.5811	23.4513	21.2389	12.9794	57.7434	29.941	3.09735	0	0	0	0	0	100.416	78.7022	23.6273	6.90516	0	0	0	0	0	0	0	0	0	0	0	0	67.4966
VMU211	Yarrowia	Yarrowia lipolytica	NA	NA	70.4797	43.5424	43.5424	31.5498	0	0	0	68.8192	54.2435	53.321	45.572	28.7823	0	0	90.7749	71.5867	63.4686	50.738	39.4834	20.1107	0	0	0	0	0	0	0	0	104.545	77.4621	20.8333	0	0	0	0	0	0	0	0	0	0	0	0	0	22.6519
VMU212	Zygosaccharomyces	Zygosaccharomyces bailii	Orange wine	Congo	0	0	0	0	0	0	0	0	0	0	0	0	0	0	0	0	0	0	0	0	0	0	0	0	0	0	0	0	78.4232	38.5892	0	0	0	0	0	0	0	0	0	0	0	0	0	0	191.691
VMU213	Zygosaccharomyces	Zygosaccharomyces bailii	Apple Juice	Netherlands	71.0383	47.541	37.2951	25.4098	15.0273	13.9344	0	51.9126	43.4426	40.3005	31.1475	19.8087	0	0	35.929	29.6448	27.3224	20.6284	18.1694	12.4317	0	0	0	0	0	0	0	0	0	0	0	0	0	0	0	0	0	0	0	0	0	0	0	0	75.8247
VMU214	Zygosaccharomyces	Zygosaccharomyces bailii	NA	Honey	107.561	63.138	69.9433	23.0624	46.6919	33.6484	14.5558	87.5236	75.8034	70.1323	65.0284	46.3138	26.465	0	72.5898	58.2231	51.7958	46.6919	37.2401	20.794	11.1531	0	0	0	0	0	0	0	85.2608	38.5488	0	0	0	0	0	0	6.61626	0	0	0	0	0	0	0	90.4
VMU215	Zygosaccharomyces	Zygosaccharomyces melis	Fermented honey	canada	91.8367	71.8821	75.2834	22.9025	63.2653	49.6599	45.805	77.3243	60.9977	63.9456	74.3764	48.5261	40.1361	22.9025	74.8299	91.61	63.7188	54.6485	57.8231	38.7755	2.26757	0	0	0	0	0	0	0	110.345	11.4943	0	0	0	0	0	0	7.25624	0	0	0	0	0	0	0	0
VMU216	Zygosaccharomyces	Zygosaccharomyces rouxii	Maple Syrup	NA	104.938	104.444	93.8272	82.716	62.963	64.1975	71.8519	140.247	121.728	117.284	102.222	78.7654	55.0617	24.4444	63.9506	54.0741	48.1481	42.2222	37.7778	27.9012	0	0	0	0	0	0	0	0	0	5.63991	14.7505	9.76139	0	0	0	0	0	0	0	0	0	0	0	0	35.867
VMU217	Zygosaccharomyces	Zygosaccharomyces rouxii	Molasses	Cuba	124.892	86.5801	96.3203	61.6883	74.4589	70.5628	101.082	110.823	98.9177	95.0216	86.7965	79.6537	62.3377	32.684	70.9957	60.3896	56.2771	51.0823	41.7749	30.303	0	0	0	0	0	0	0	0	113.483	62.6404	16.8539	0	0	0	0	0	104.545	0	0	0	0	0	0	0	47.4286
VMU218	Zygosaccharomyces	Zygosaccharomyces rouxii	Dates	Tunesia	135.135	105.586	85.9459	70.2703	46.1261	51.1712	45.9459	101.982	92.2523	90.2703	72.4324	59.8198	42.5225	21.4414	86.8468	65.7658	69.5495	55.1351	46.3063	34.2342	18.3784	0	0	0	0	0	0	0	0	0	0	0	0	0	0	0	0	0	0	0	0	0	0	0	92.1852
VMU219	Zygosaccharomyces	Zygosaccharomyces rouxii	Honey pot	Germany	131.137	75.453	93.2455	69.028	61.6145	67.5453	52.7183	98.1878	90.939	81.5486	76.771	63.4267	49.2586	28.8303	70.6755	61.6145	54.6952	63.4267	52.883	38.715	80.8896	37.0675	11.6969	0	0	0	0	0	111.558	74.5394	35.0084	0	0	0	0	0	93.9044	2.30643	0	0	0	0	0	0	45.8763
VMU220	Zygosaccharomyces	Zygosaccharomyces rouxii	Artificial Honey	Netherlands	88.172	70.9677	62.3656	51.9201	32.1045	31.3364	22.427	62.8264	57.1429	54.8387	46.6974	37.9416	28.2642	12.596	54.3779	44.3932	45.6221	33.4869	26.8817	20.7373	50.8449	29.9539	1.68971	0	0	0	0	0	20.7746	1.58451	22.007	15.3169	0	0	0	0	0	9.98464	0	0	0	0	0	0	60.2422
VMU221	Zygosaccharomyces	Zygosaccharomyces rouxii	Molasses	Netherland	8.15806	0	0	0	0	0	0	0	0	0	0	0	0	0	3.56915	0	0	0	0	0	270.905	24.4105	0	0	0	0	0	0	24.0168	0	0	0	0	0	0	0	0	0	0	0	0	0	0	0	32.4523
VMU222	Zygosaccharomyces	Zygosaccharomyces rouxii	Fermenting Malt Extract	UK	108.216	108.92	94.6009	82.8638	64.3192	64.7887	81.2207	104.225	100.939	93.1925	86.8545	73.7089	57.277	25.8216	78.8732	69.4836	64.0845	60.7981	56.1033	41.5493	20.1878	0	0	0	0	0	0	0	79.4055	59.2357	69.8514	49.0446	0	0	0	0	34.0376	0	0	0	0	0	0	0	161.492
VMU223	Zygotorulaspora	Zygotorulaspora florentinus	Sulphited Grape Must	Italy	62.4738	42.1384	32.7044	14.6751	0	0	0	80.0839	57.0231	55.1363	33.1237	0	0	0	54.2977	35.8491	31.8658	14.0461	2.09644	0	33.3333	0	0	0	0	0	0	0	142.96	67.87	0	0	0	0	0	0	0	0	0	0	0	0	0	0	0
[truncated: 39 more columns]

## Sheet: Sheet2
Strain Name	Genus	ID	Origin	Geo
VMU001	Blastobotrys	Blastobotrys adeninivorans	Soil	Netherlands
VMU002	Blastobotrys	Blastobotrys mokoenaii	Soil	South Africa
VMU003	Blastobotrys	Blastobotrys nivea	NA	NA
VMU004	Blastobotrys	Blastobotrys proliferans	NA	NA
VMU005	Blastobotrys	Blastobotrys sp.	Rotten wood	Belgium
VMU006	Brettanomyces	Brettanomyces anomalus	NA	NA
VMU007	Brettanomyces	Brettanomyces anomalus	NA	NA
VMU009	Brettanomyces	Brettanomyces anomalus	Purchased	NA
VMU010	Brettanomyces	Brettanomyces anomalus		NA
VMU008	Brettanomyces	Brettanomyces bruxellensis	NA	NA
VMU011	Brettanomyces	Brettanomyces custersianus	Purchased	NA
VMU012	Brettanomyces	Brettanomyces custersianus	Purchased	NA
VMU013	Brettanomyces	Brettanomyces naardenensis	Purchased	NA
VMU014	Brettanomyces	Brettanomyces naardenensis	Purchased	NA
VMU015	Brettanomyces	Brettanomyces naardenensis	Purchased	NA
VMU016	Brettanomyces	Brettanomyces naardenensis		NA
VMU017	Brettanomyces	Brettanomyces naardenensis	Purchased	NA
VMU018	Brettanomyces	Brettanomyces naardenensis		NA
VMU019	Candida	Candida albicans	NA	NA
VMU020	Candida	Candida bombi	Nectar	NA
VMU021	Candida	Candida bombi	Nectar	NA
VMU022	Candida	Candida bombi	Nectar	NA
VMU023	Candida	Candida bombi	Nectar	NA
VMU024	Candida	Candida bombi	Nectar	NA
VMU025	Candida	Candida ethanolica	NA	NA
VMU026	Candida	Candida ethanolica	Cacao Fermentation	NA
VMU123	Nakaseomyces	Candida glabrata	NA	NA
VMU027	Candida	Candida intermedia	Beer	South Africa
VMU028	Candida	Candida jaroonii	Cacao Fermentation	NA
VMU029	Candida	Candida metapsilosis	Cacao Fermentation	NA
VMU030	Candida	Candida parapsilosis	Cacao Fermentation	NA
VMU031	Candida	Candida sorboxylosa	Cacao Fermentation	NA
VMU032	Candida	Candida stellata	Tea-Beer Fermentation	NA
VMU033	Candida	Candida stellata	Grape Juice	France
VMU034	Candida	Candida stellata	Wine grapes	Germany
VMU035	Candida	Candida tenuis	Lambic Beer	Belgium
VMU036	Candida	Candida tropicalis	Compost	Belgium
VMU037	Candida	Candida vaughaniae	Cacao Fermentation	NA
VMU038	Candida	Candida versatilis	Cucumber Brine	USA
VMU039	Candida	Candida versatilis	Cucumber Brine	USA
VMU040	Citeromyces	Citeromyces matritensis	Beet sugar thick Juice	Belgium
VMU041	Citeromyces	Citeromyces matritensis	Concentrated sucrose solution	Netherland
VMU042	Citeromyces	Citeromyces matritensis	Beet sugar thick Juice	Belgium
VMU043	Citeromyces	Citeromyces matritensis	Beet sugar thick Juice	Belgium
VMU044	Citeromyces	Citeromyces matritensis	Beet sugar thick Juice	Belgium
VMU045	Citeromyces	Citeromyces matritensis	Beet sugar thick Juice	Belgium
VMU046	Cryptococcus	Cryptococcus albidus	Sake-Moto	Japan
VMU047	Cryptococcus	Cryptococcus laurentii	Soil	Belgium
VMU048	Cryptococcus	Cryptococcus laurentii	Soil	Belgium
VMU049	Cryptococcus	Cryptococcus liquefaciens	Cacao Fermentation	NA
VMU050	Cyberlindnera	Cyberlindnera mrakii	Soil	NA
VMU051	Debaryomyces	Debaryomyces hansenii	Cacao Fermentation	NA
VMU052	Debaryomyces	Debaryomyces hansenii	Cacao Fermentation	NA
VMU053	Debaryomyces	Debaryomyces hansenii	Deposited by Carlsberg	NA
VMU054	Debaryomyces	Debaryomyces nepalensis	Spoiled Sake	Japan
VMU055	Brettanomyces	Dekkera bruxellensis	NA	NA
VMU056	Brettanomyces	Dekkera bruxellensis	NA	NA
VMU057	Brettanomyces	Dekkera bruxellensis	NA	NA
VMU058	Brettanomyces	Dekkera bruxellensis	NA	NA
VMU059	Brettanomyces	Dekkera bruxellensis	Purchased	NA
VMU060	Brettanomyces	Dekkera bruxellensis	Beer isolate	NA
VMU061	Brettanomyces	Dekkera bruxellensis	Purchased	NA
VMU062	Brettanomyces	Dekkera bruxellensis	NA	NA
VMU063	Brettanomyces	Dekkera bruxellensis	NA	NA
VMU064	Brettanomyces	Dekkera bruxellensis	NA	NA
VMU065	Brettanomyces	Dekkera bruxellensis	NA	NA
VMU066	Brettanomyces	Dekkera bruxellensis	Purchased	NA
VMU067	Brettanomyces	Dekkera bruxellensis	NA	NA
VMU068	Brettanomyces	Dekkera bruxellensis	Honey	Germany
VMU069	Brettanomyces	Dekkera bruxellensis	Beer isolate	NA
VMU070	Brettanomyces	Dekkera bruxellensis	Beer isolate	NA
VMU071	Brettanomyces	Dekkera bruxellensis	Beer isolate	NA
VMU072	Brettanomyces	Dekkera bruxellensis	Beer isolate	NA
VMU073	Brettanomyces	Dekkera bruxellensis	NA	NA
VMU074	Brettanomyces	Dekkera bruxellensis	NA	NA
VMU075	Eremothecium	Eremothecium coryli	Cacao Fermentation	NA
VMU076	Filobasidium	Filobasidium capsuligenum	Sake-moto	Japan
VMU077	Hanseniaspora	Hanseniaspora guillermondii	Dates	NA
VMU078	Hanseniaspora	Hanseniaspora guilliermondii	Grape Must	Israel
VMU079	Hanseniaspora	Hanseniaspora lachancei	Fermenting agave juice	Mexico
VMU080	Hanseniaspora	Hanseniaspora opuntiae	Cacao Fermentation	NA
VMU081	Hanseniaspora	Hanseniaspora opuntiae	Cacao Fermentation	NA
VMU082	Hanseniaspora	Hanseniaspora opuntiae	Soil	Ghana
VMU083	Hanseniaspora	Hanseniaspora opuntiae	Leaf	Ghana
VMU084	Hanseniaspora	Hanseniaspora opuntiae	Cacao Fermentation	NA
VMU085	Hanseniaspora	Hanseniaspora uvarum	Grape Must	Italy
VMU086	Hanseniaspora	Hanseniaspora uvarum	Banana	Japan
VMU089	Hanseniaspora	Hanseniaspora clermontiae	Nectar	NA
VMU090	Hanseniaspora	Hanseniaspora uvarum	Nectar	NA
VMU091	Hanseniaspora	Hanseniaspora uvarum	Nectar	NA
VMU092	Hanseniaspora	Hanseniaspora uvarum	Nectar	NA
VMU087	Hanseniaspora	Hanseniaspora valbyensis	Draft Beer	England
VMU088	Hanseniaspora	Hanseniaspora valbyensis	Sugar kefir	Belgium
VMU094	Kluyveromyces	Kluyveromyces lactis	oak tree	Russia
VMU095	Kluyveromyces	Kluyveromyces lactis	Creamery	USA
VMU096	Kluyveromyces	Kluyveromyces marxianus	Kefir	Netherlands
VMU097	Kluyveromyces	Kluyveromyces marxianus	Souring figs	USA
VMU098	Kluyveromyces	Kluyveromyces marxianus	Molasses	NA
VMU099	Kodamaea	Kodamaea ohmeri	Cacao Fermentation	NA
VMU100	Kodamaea	Kodamaea ohmeri	Cacao Fermentation	NA
VMU101	Lachancea	Lachancea kluyveri	NA	NA
VMU102	Lachancea	Lachancea thermotolerans	Date	Netherlands
VMU103	Lachancea	Lachancea thermotolerans	Wine	NA
VMU104	Lachancea	Lachancea thermotolerans	Mirabelle-Plum Conserve	Russia
VMU105	Lachancea	Lachancea waltii	NA	NA
VMU106	Lodderomyces	Lodderomyces elongisporus	Concentrated Orange Juice	USA
VMU107	Metschnikowia	Metschnikowia aff. Fructicola	Soil	France
VMU108	Metschnikowia	Metschnikowia pulcherrima	Soil	France
VMU109	Metschnikowia	Metschnikowia pulcherrima	Cherry	Germany
VMU110	Metschnikowia	Metschnikowia pulcherrima	Dates	Egypt
VMU111	Metschnikowia	Metschnikowia pulcherrima	Soil	france
VMU112	Metschnikowia	Metschnikowia reukaufii	Nectar	NA
VMU113	Metschnikowia	Metschnikowia reukaufii	Nectar	NA
VMU114	Metschnikowia	Metschnikowia reukaufii	Nectar	NA
VMU115	Metschnikowia	Metschnikowia reukaufii	Nectar	NA
VMU116	Metschnikowia	Metschnikowia reukaufii	Nectar	NA
VMU117	Metschnikowia	Metschnikowia reukaufii	Nectar	NA
VMU118	Meyerozyma	Meyerozyma caribbica	Cacao Fermentation	NA
VMU119	Meyerozyma	Meyerozyma caribbica	Cacao Fermentation	NA
VMU120	Meyerozyma	Meyerozyma guilliermondii	Cacao Fermentation	NA
VMU121	Meyerozyma	Meyerozyma guilliermondii	Sake Starter Culture	NA
VMU122	Meyerozyma	Meyerozyma guilliermondii	NA	NA
VMU124	Naumovozyma	Naumovozyma castellii	Beer isolate	NA
VMU125	Naumovozyma	Naumovozyma castellii	Beer isolate	NA
VMU126	Naumovozyma	Naumovozyma castellii	NA	NA
VMU127	Pichia	Pichia deserticola	Columnar cactus	Mexico
VMU128	Pichia	Pichia deserticola	Rotting cactus	USA
VMU129	Pichia	Pichia fermentans	Flower	Belgium
VMU130	Pichia	Pichia fermentans	Soil	Belgium
VMU131	Pichia	Pichia fermentans	Flower	Belgium
VMU132	Pichia	Pichia fermentans	Flower	Belgium
VMU133	Pichia	Pichia fermentans	Flower	Belgium
VMU134	Pichia	Pichia fermentans	Flower	Belgium
VMU135	Pichia	Pichia fermentans	Flower	Belgium
VMU136	Pichia	Pichia kluyveri	Cocoa Fermentation	Java
VMU137	Pichia	Pichia kluyveri	Cacao Fermentation	NA
VMU138	Pichia	Pichia kluyveri	Cacao Fermentation	NA
VMU139	Pichia	Pichia kudriavzevii	Compost	Belgium
VMU140	Pichia	Pichia kudriavzevii	Cacao Fermentation	NA
VMU141	Pichia	Pichia kudriavzevii	Cacao Fermentation	NA
VMU142	Pichia	Pichia kudriavzevii	Cacao Fermentation	NA
VMU143	Pichia	Pichia kudriavzevii	Flower	Belgium
VMU144	Pichia	Pichia kudriavzevii	Ginger Beer	West Africa
VMU145	Pichia	Pichia kudriavzevii	Leaf	Ghana
VMU146	Pichia	Pichia manshurica	Cacao Fermentation	NA
VMU147	Pichia	Pichia manshurica	Cacao Fermentation	NA
VMU148	Pichia	Pichia membranifaciens	Lambic Beer	Belgium
VMU149	Pichia	Pichia occidentalis	Cacao Fermentation	NA
VMU150	Pichia	Pichia quertitrusa	Cacao Fermentation	NA
VMU151	Rhodotorula	Rhodotorula crocea	Bantu Beer	South Africa
VMU152	Rhodotorula	Rhodotorula mucilaginosa	Cacao Fermentation	NA
Y745	Saccharomyces	Saccharomyces cerevisiae	Wild	NA
Y313	Saccharomyces	Saccharomyces cerevisiae	Wild	NA
Y314	Saccharomyces	Saccharomyces cerevisiae	Wild	NA
Y312	Saccharomyces	Saccharomyces cerevisiae	Wild	NA
Y310	Saccharomyces	Saccharomyces cerevisiae	Wine	NA
Y224	Saccharomyces	Saccharomyces cerevisiae	Wine	NA
Y232	Saccharomyces	Saccharomyces cerevisiae	Wine	NA
CAT1	Saccharomyces	Saccharomyces cerevisiae	Bioethanol	Brazil
Ethanol Red	Saccharomyces	Saccharomyces cerevisiae	Bioethanol, Lesaffre	NA
VMU093	Kazachstania	Saccharomyces servazzii	Wild	NA
VMU153	Saccharomycodes	Saccharomycodes ludwigii	Cacao Fermentation	NA
VMU154	Scheffersomyces	Scheffersomyces stipitis	NA	NA
VMU155	Scheffersomyces	Scheffersomyces stipitis	NA	NA
VMU156	Schizosaccharomyces	Schizosaccharomyces pombe	Fermenting molasses	Japan
VMU157	Schizosaccharomyces	Schizosaccharomyces pombe	Cacao Fermentation	NA
VMU158	Schizosaccharomyces	Schizosaccharomyces pombe	Molasses	Jamaica
VMU159	Schizosaccharomyces	Schizosaccharomyces pombe	Molasses	Indonesia
VMU160	Schizosaccharomyces	Schizosaccharomyces pombe	Sugar Cane	Mauritius
VMU161	Schizosaccharomyces	Schizosaccharomyces pombe	Cane sugar molasses	Taiwan
VMU171	Starmerella	Starmerella bacillaris	Wine	Italy
VMU162	Starmerella	Starmerella bombicola	Nectar	NA
VMU163	Starmerella	Starmerella bombicola	Nectar	NA
VMU164	Starmerella	Starmerella bombicola	Nectar	NA
VMU165	Starmerella	Starmerella bombicola	Nectar	NA
VMU166	Starmerella	Starmerella bombicola	Nectar	NA
VMU167	Starmerella	Starmerella bombicola	Nectar	NA
VMU168	Starmerella	Starmerella bombicola	Nectar	NA
VMU169	Starmerella	Starmerella bombicola	Nectar	NA
VMU170	Starmerella	Starmerella bombicola	Nectar	NA
VMU172	Sterigmatomyces	Sterigmatomyces elviae	Cacao Fermentation	NA
VMU173	Torulaspora	Torulaspora delbrueckii	Cacao Fermentation	NA
VMU174	Torulaspora	Torulaspora delbrueckii	Cacao Fermentation	NA
VMU175	Torulaspora	Torulaspora delbrueckii	Beet sugar thick Juice	Belgium
VMU176	Torulaspora	Torulaspora delbrueckii	NA	Poland
VMU177	Torulaspora	Torulaspora delbrueckii	Beet sugar thick Juice	Belgium
VMU178	Torulaspora	Torulaspora delbrueckii	Wine	NA
VMU179	Torulaspora	Torulaspora delbrueckii	Soil	France
VMU180	Torulaspora	Torulaspora delbrueckii	Sorghum Brandy (Manchuria)	China
VMU181	Torulaspora	Torulaspora delbrueckii	Kaoliang Mash	NA
VMU182	Torulaspora	Torulaspora delbrueckii	Wine	NA
VMU183	Torulaspora	Torulaspora delbrueckii	NA	NA
VMU184	Torulaspora	Torulaspora delbrueckii	Beet sugar thick Juice	Belgium
VMU185	Trichomonascus	Trichomonascus ciferrii	Soil	South Africa
VMU186	Trichomonascus	Trichomonascus petasosporus	Insect frass	USA
VMU187	Trichosporon	Trichosporon asahii	Cacao Fermentation	NA
VMU188	Trichosporon	Trichosporon asahii	Cacao Fermentation	NA
VMU189	Trichosporon	Trichosporon asahii	Soil	Ghana
VMU190	Trichosporon	Trichosporon insectorum	Soil	Ghana
VMU191	Vanderwaltozyma	Vanderwaltozyma polyspora	NA	NA
VMU192	Wickerhamomyces	Wickerhamomyces anomalus	NA	NA
VMU193	Wickerhamomyces	Wickerhamomyces anomalus	NA	NA
VMU194	Wickerhamomyces	Wickerhamomyces anomalus	NA	NA
VMU195	Wickerhamomyces	Wickerhamomyces anomalus	Beet sugar thick Juice	Belgium
VMU196	Wickerhamomyces	Wickerhamomyces anomalus	Maple Syrup	NA
VMU197	Wickerhamomyces	Wickerhamomyces anomalus	NA	NA
VMU198	Wickerhamomyces	Wickerhamomyces anomalus	Beet sugar thick Juice	Belgium
VMU199	Wickerhamomyces	Wickerhamomyces anomalus	Corn silage	Belgium
VMU200	Wickerhamomyces	Wickerhamomyces anomalus	Fruit jelly	Germany
VMU201	Wickerhamomyces	Wickerhamomyces anomalus	Beet sugar thick Juice	Belgium
VMU202	Wickerhamomyces	Wickerhamomyces anomalus	Green olive	Morocco
VMU203	Wickerhamomyces	Wickerhamomyces anomalus	Flower	French Guiana
VMU204	Wickerhamomyces	Wickerhamomyces anomalus	Molasses	Netherland
VMU205	Wickerhamomyces	Wickerhamomyces anomalus	Raw cuban sugar	UK
VMU206	Wickerhamomyces	Wickerhamomyces anomalus	Beet sugar thick Juice	Belgium
VMU207	Wickerhamomyces	Wickerhamomyces anomalus	Flour	Burundi
VMU208	Wickerhamomyces	Wickerhamomyces anomalus	Cacao Fermentation	NA
VMU209	Wickerhamomyces	Wickerhamomyces anomalus	Beer	NA
VMU210	Wickerhamomyces	Wickerhamomyces ciferrii	Litchis	Madagascar
VMU211	Yarrowia	Yarrowia lipolytica	NA	NA
VMU212	Zygosaccharomyces	Zygosaccharomyces bailii	Orange wine	Congo
VMU213	Zygosaccharomyces	Zygosaccharomyces bailii	Apple Juice	Netherlands
VMU214	Zygosaccharomyces	Zygosaccharomyces bailii	NA	Honey
VMU215	Zygosaccharomyces	Zygosaccharomyces melis	Fermented honey	canada
VMU216	Zygosaccharomyces	Zygosaccharomyces rouxii	Maple Syrup	NA
VMU217	Zygosaccharomyces	Zygosaccharomyces rouxii	Molasses	Cuba
VMU218	Zygosaccharomyces	Zygosaccharomyces rouxii	Dates	Tunesia
VMU219	Zygosaccharomyces	Zygosaccharomyces rouxii	Honey pot	Germany
VMU220	Zygosaccharomyces	Zygosaccharomyces rouxii	Artificial Honey	Netherlands
VMU221	Zygosaccharomyces	Zygosaccharomyces rouxii	Molasses	Netherland
VMU222	Zygosaccharomyces	Zygosaccharomyces rouxii	Fermenting Malt Extract	UK
VMU223	Zygotorulaspora	Zygotorulaspora florentinus	Sulphited Grape Must	Italy
